# Supplementary material for: Feeding Behavior and Ecological Significance of Craspedacusta sowerbii in a Freshwater Reservoir: Insights from Prey Composition and Trophic Interactions
Source: Biology (Basel). 2025 Jun 7;14(6):665. doi: 10.3390/biology14060665 (PMC12189851; doi:10.3390/biology14060665)
Supplement: Supplementary file 1 [file biology-14-00665-s001.zip]

Archive with 1 entries (1 files):
- biology-3660544-supplementary.xls
