# Supplementary material for: Feeding Behavior and Ecological Significance of Craspedacusta sowerbii in a Freshwater Reservoir: Insights from Prey Composition and Trophic Interactions
Source: Biology (Basel). 2025 Jun 7;14(6):665. doi: 10.3390/biology14060665 (PMC12189851; doi:10.3390/biology14060665)
Supplement: Supplementary file 1 [file biology-14-00665-s001.zip › biology-3660544-supplementary.xls]

## Sheet: 16S
#OTU_num	Day1	Day3	Day5	E0	Taxonomy
ASV0	0.0961529	0.49358	0.408644	0	k__Bacteria
ASV1	0.672092	0.114052	0.0243902	0	k__Bacteria;p__Proteobacteria;c__Gammaproteobacteria;o__Burkholderiales;f__Comamonadaceae
ASV2	0	0	0.000572765	0.605842	k__Bacteria;p__Cyanobacteria;c__Cyanobacteriia;o__Cyanobacteriales
ASV3	0.0158465	0.10694	0.00615722	0	k__Bacteria;p__Proteobacteria;c__Gammaproteobacteria;o__Burkholderiales;f__Burkholderiaceae;g__Polynucleobacter;s__Polynucleobacter_cosmopolitanus
ASV4	0	0	0.165338	0	k__Bacteria;p__Proteobacteria;c__Gammaproteobacteria;o__Burkholderiales;f__Comamonadaceae
ASV5	0.0178034	0.00811417	0.0797337	4.77304e-05	k__Bacteria;p__Planctomycetota;c__Planctomycetes;o__Pirellulales;f__Pirellulaceae;g__Pirellula;s__bacterium_enrichment_culture_clone_B176(2011)
ASV6	0.00317407	0.0413345	0.00190922	0	k__Bacteria;p__Proteobacteria;c__Gammaproteobacteria;o__Burkholderiales;f__Burkholderiaceae;g__Polynucleobacter
ASV7	0.00844828	0.0226481	0.00847215	0.0200945	k__Bacteria;p__Proteobacteria;c__Gammaproteobacteria;o__Burkholderiales;f__Chromobacteriaceae;g__Vogesella
ASV8	0	7.15956e-05	0.0436017	0.0010262	k__Bacteria;p__Proteobacteria;c__Gammaproteobacteria;o__Burkholderiales;f__Oxalobacteraceae;g__Massilia
ASV9	0	0.00696864	0.0297122	0.00243425	k__Bacteria;p__Proteobacteria;c__Gammaproteobacteria;o__Pseudomonadales;f__Moraxellaceae;g__Acinetobacter
ASV10	4.77304e-05	7.15956e-05	0.0401651	0.000906878	k__Bacteria;p__Proteobacteria;c__Gammaproteobacteria;o__Burkholderiales;f__Oxalobacteraceae;g__Massilia
ASV11	0	0.000238652	0.00687318	0.0498067	k__Bacteria;p__Proteobacteria;c__Gammaproteobacteria;o__Burkholderiales;f__Comamonadaceae
ASV12	0.0092597	0.00756527	0.00126486	0	k__Bacteria;p__Proteobacteria;c__Alphaproteobacteria;o__Azospirillales;f__Azospirillaceae;g__Azospirillum
ASV13	0.0102382	0.00630042	0.0005489	0	k__Bacteria;p__Firmicutes;c__Bacilli;o__Erysipelotrichales;f__Erysipelotrichaceae;g__Dubosiella;s__
ASV14	0	0.00496396	0.0117655	0.00145578	k__Bacteria;p__Proteobacteria;c__Gammaproteobacteria;o__Pseudomonadales;f__Moraxellaceae;g__Acinetobacter
ASV15	0.000334113	0.000525035	0.00758914	0.019832	k__Bacteria;p__Proteobacteria;c__Gammaproteobacteria;o__Enterobacterales;f__Aeromonadaceae;g__Aeromonas
ASV16	0.00904491	0.00336499	0.000501169	0	k__Bacteria;p__Firmicutes;c__Bacilli;o__Erysipelotrichales;f__Erysipelotrichaceae;g__Faecalibaculum
ASV17	0	4.77304e-05	0.0127918	0.00257744	k__Bacteria;p__Deinococcota;c__Deinococci;o__Deinococcales;f__Deinococcaceae;g__Deinococcus
ASV18	0.00921197	0.00198081	0	0	k__Bacteria;p__Proteobacteria;c__Gammaproteobacteria;o__Burkholderiales;f__Comamonadaceae
ASV19	0.000763687	0.00766073	0.000954608	0	k__Bacteria;p__Proteobacteria;c__Gammaproteobacteria;o__Burkholderiales;f__Burkholderiaceae;g__Polynucleobacter;s__Polynucleobacter_acidiphobus
ASV20	0.00436733	0.00176603	0.0043196	0.00269677	k__Bacteria;p__Proteobacteria;c__Gammaproteobacteria;o__Burkholderiales
ASV21	0.00529808	0.00350819	0.000381843	0.00279223	k__Bacteria;p__Proteobacteria;c__Gammaproteobacteria;o__Burkholderiales;f__Comamonadaceae;g__Hydrogenophaga
ASV22	0.00140805	0.00665839	0.000405709	0	k__Bacteria;p__Proteobacteria;c__Gammaproteobacteria;o__Burkholderiales;f__Burkholderiaceae;g__Polynucleobacter
ASV23	0.00341272	0.00477304	0.000429574	0	k__Bacteria;p__Firmicutes;c__Bacilli;o__Lactobacillales;f__Lactobacillaceae;g__Lactobacillus
ASV24	0.000859148	0.00670612	0.000357978	0	k__Bacteria;p__Proteobacteria;c__Gammaproteobacteria;o__Burkholderiales;f__Burkholderiaceae;g__Polynucleobacter
ASV25	0.0043912	0.0032934	0.000883013	0.000477304	k__Bacteria;p__Proteobacteria;c__Gammaproteobacteria;o__Burkholderiales;f__Sutterellaceae;g__;s__
ASV26	0.00501169	0.00288769	0.000525035	0	k__Bacteria;p__Bacteroidota;c__Bacteroidia;o__Bacteroidales;f__Muribaculaceae;g__;s__
ASV27	0.00672999	0.00186149	0.000143191	0	k__Bacteria;p__Bacteroidota;c__Bacteroidia;o__Bacteroidales;f__Muribaculaceae;g__;s__
ASV28	4.77304e-05	0.00443893	0	0.00529808	k__Bacteria;p__Bdellovibrionota;c__Oligoflexia;o__Silvanigrellales;f__Silvanigrellaceae;g__Silvanigrella
ASV29	0.000119326	0.00577538	0	0	k__Bacteria;p__Proteobacteria;c__Alphaproteobacteria;o__Azospirillales;f__Azospirillaceae;g__Azospirillum;s__Rhodospirillaceae_bacterium_232
ASV30	0.00560832	0.00128872	0.000190922	0	k__Bacteria;p__Bacteroidota;c__Bacteroidia;o__Bacteroidales;f__Prevotellaceae;g__Prevotella_9
ASV31	0.000286383	0.000644361	0.00326953	0.00890172	k__Bacteria;p__Proteobacteria;c__Gammaproteobacteria;o__Burkholderiales;f__Chromobacteriaceae;g__Vogesella
ASV32	0	0	0.00835282	0.000167056	k__Bacteria;p__Fusobacteriota;c__Fusobacteriia;o__Fusobacteriales;f__Fusobacteriaceae;g__Cetobacterium;s__
ASV33	0.00627655	0.000477304	0.000262517	0	k__Bacteria;p__Bacteroidota;c__Bacteroidia;o__Chitinophagales;f__Chitinophagaceae;g__Sediminibacterium
ASV34	0.0032218	0.0017183	0.0016467	0	k__Bacteria;p__Proteobacteria;c__Alphaproteobacteria;o__Azospirillales;f__Azospirillaceae;g__Azospirillum
ASV35	0.00188535	0.0010262	0.00360365	0	k__Bacteria;p__Proteobacteria;c__Alphaproteobacteria;o__unidentified_Alphaproteobacteria;f__unidentified_Alphaproteobacteria;g__unidentified_Alphaproteobacteria;s__Lacibacterium_aquatile
ASV36	0	0	0.00606176	0.00303088	k__Bacteria;p__Deinococcota;c__Deinococci;o__Deinococcales;f__Deinococcaceae;g__Deinococcus
ASV37	0	0	0.000429574	0.0160613	k__Bacteria;p__Proteobacteria;c__Gammaproteobacteria;o__Xanthomonadales;f__Xanthomonadaceae;g__Silanimonas;s__
ASV38	0.00362751	0.000405709	0.00200468	0	k__Bacteria;p__Proteobacteria;c__Gammaproteobacteria;o__Burkholderiales;f__Comamonadaceae
ASV39	0.0005489	0.0038423	0	0	k__Bacteria;p__Proteobacteria;c__Gammaproteobacteria;o__Burkholderiales;f__Burkholderiaceae;g__Polynucleobacter
ASV40	0	0.002124	0.00264904	0	k__Bacteria;p__Proteobacteria;c__Alphaproteobacteria;o__Rickettsiales;f__Rickettsiaceae;g__Candidatus_Megaira
ASV41	0	0.00119326	0.00317407	0.000310248	k__Bacteria;p__Cyanobacteria;c__Cyanobacteriia;o__Cyanobacteriales;f__Microcystaceae;g__Microcystis_PCC-7914
ASV42	0.00202854	0.00136032	0.000381843	0	k__Bacteria;p__Bacteroidota;c__Bacteroidia;o__Bacteroidales;f__Muribaculaceae;g__;s__
ASV43	0	0	0.000644361	0.00937903	k__Bacteria;p__Proteobacteria;c__Gammaproteobacteria;o__Burkholderiales;f__Chitinibacteraceae;g__Chitinibacter
ASV44	0.00257744	0.000954608	7.15956e-05	0	k__Bacteria;p__Bacteroidota;c__Bacteroidia;o__Bacteroidales;f__Muribaculaceae;g__;s__
ASV45	0.000405709	0.00255358	0.000119326	0	k__Bacteria;p__Cyanobacteria;c__Cyanobacteriia;o__Cyanobacteriales;f__Nostocaceae;g__Cylindrospermopsis_CRJ1;s__Cylindrospermopsis_raciborskii
ASV46	0.000978474	0.00159897	0.000692091	0	k__Bacteria;p__Proteobacteria;c__Gammaproteobacteria;o__Enterobacterales;f__Enterobacteriaceae;g__Escherichia-Shigella
ASV47	0.000286383	0.00217173	0.000620495	0	k__Bacteria;p__Verrucomicrobiota;c__Verrucomicrobiae;o__Chthoniobacterales;f__Terrimicrobiaceae;g__FukuN18_freshwater_group;s__
ASV48	0.000835282	0.00190922	0.000334113	0	k__Bacteria;p__Firmicutes;c__Bacilli;o__Lactobacillales;f__Lactobacillaceae;g__Lacticaseibacillus
ASV49	0.000668226	0.000811417	0.00190922	0.000477304	k__Bacteria;p__Proteobacteria;c__Gammaproteobacteria;o__Burkholderiales;f__Comamonadaceae;g__Sphaerotilus
ASV50	0.00283996	0.000119326	0.000644361	0	k__Bacteria;p__Proteobacteria;c__Gammaproteobacteria;o__Burkholderiales;f__Comamonadaceae
ASV51	0.00224333	0.000381843	0.000739821	0	k__Bacteria;p__Proteobacteria;c__Gammaproteobacteria;o__Burkholderiales;f__Comamonadaceae
ASV52	0.000286383	0.000381843	0.00295929	0	k__Bacteria;p__Proteobacteria;c__Gammaproteobacteria;o__Burkholderiales;f__Comamonadaceae
ASV53	0.000190922	0.00150351	0.00128872	0	k__Bacteria;p__Proteobacteria;c__Gammaproteobacteria;o__Burkholderiales;f__Burkholderiaceae
ASV54	0	0	0.000167056	0.00840055	k__Bacteria;p__Proteobacteria;c__Gammaproteobacteria;o__Pseudomonadales;f__Pseudomonadaceae;g__Pseudomonas
ASV55	0.00252971	0.000381843	0.000190922	0	k__Bacteria;p__Proteobacteria;c__Gammaproteobacteria;o__Burkholderiales
ASV56	0.00126486	0.00150351	2.38652e-05	0	k__Bacteria;p__Verrucomicrobiota;c__Verrucomicrobiae;o__Chthoniobacterales;f__Terrimicrobiaceae;g__FukuN18_freshwater_group;s__
ASV57	0.00155124	0.00121713	0	0	k__Bacteria;p__Firmicutes;c__Bacilli;o__Erysipelotrichales;f__Erysipelotrichaceae;g__Dubosiella;s__
ASV58	0	2.38652e-05	0.000334113	0.00763687	k__Bacteria;p__Proteobacteria;c__Gammaproteobacteria;o__Burkholderiales;f__Chromobacteriaceae;g__Vogesella;s__Vogesella_lacus
ASV59	0	0.00226719	0	0	k__Bacteria;p__Bacteroidota;c__Bacteroidia;o__Flavobacteriales;f__Weeksellaceae;g__Empedobacter;s__Empedobacter_brevis
ASV60	0.000835282	0.000214787	0.00221946	0	k__Bacteria;p__Proteobacteria;c__Gammaproteobacteria;o__Burkholderiales;f__Comamonadaceae;g__Hydrogenophaga
ASV61	0.00152737	0.000811417	0.000310248	0.000286383	k__Bacteria;p__Proteobacteria;c__Alphaproteobacteria;o__Caulobacterales;f__Caulobacteraceae;g__Caulobacter;s__Caulobacter_daechungensis
ASV62	0.000119326	7.15956e-05	0.00300702	0	k__Bacteria;p__Proteobacteria;c__Alphaproteobacteria;o__Elsterales;f__Elsteraceae;g__Elstera
ASV63	0.000286383	0.000334113	0.00236266	0	k__Bacteria;p__Proteobacteria;c__Alphaproteobacteria;o__Rhodobacterales;f__Rhodobacteraceae;g__Rhodobacter
ASV64	0.000262517	0	0.000811417	0.00491623	k__Bacteria;p__Proteobacteria;c__Gammaproteobacteria;o__Burkholderiales;f__Comamonadaceae
ASV65	0.00229106	0	0.000525035	0	k__Bacteria;p__Proteobacteria;c__Gammaproteobacteria;o__Burkholderiales
ASV66	0.00183762	0.000405709	0.000381843	0	k__Bacteria;p__Proteobacteria;c__Gammaproteobacteria;o__Burkholderiales;f__Comamonadaceae
ASV67	0.000859148	0.000883013	0.000739821	0	k__Bacteria;p__Myxococcota;c__Polyangia;o__mle1-27;f__;g__;s__
ASV68	9.54608e-05	0.000262517	0.00238652	0.000429574	k__Bacteria;p__Planctomycetota;c__Planctomycetes;o__Gemmatales;f__Gemmataceae;g__Fimbriiglobus;s__Gemmata_sp_Wa1-6
ASV69	0.000620495	0.00143191	9.54608e-05	0	k__Bacteria;p__Verrucomicrobiota;c__Verrucomicrobiae;o__Methylacidiphilales;f__Methylacidiphilaceae;g__;s__
ASV70	0.00174216	0.00059663	0	0	k__Bacteria;p__Bacteroidota;c__Bacteroidia;o__Bacteroidales;f__Muribaculaceae;g__;s__
ASV71	0	4.77304e-05	0.000620495	0.00525035	k__Bacteria;p__Proteobacteria;c__Gammaproteobacteria;o__Burkholderiales;f__Rhodocyclaceae
ASV72	0.000190922	0.00174216	0	0	k__Bacteria;p__Firmicutes;c__Clostridia;o__Clostridiales;f__Clostridiaceae;g__Clostridium_sensu_stricto_1;s__
ASV73	0.00188535	0.000190922	0.000405709	0	k__Bacteria;p__Proteobacteria;c__Gammaproteobacteria;o__Burkholderiales
ASV74	0.000787552	0.000310248	0.00152737	0	k__Bacteria;p__Proteobacteria;c__Alphaproteobacteria
ASV75	9.54608e-05	0.00059663	0.00176603	0	k__Bacteria;p__Proteobacteria;c__Alphaproteobacteria;o__Rickettsiales;f__Rickettsiaceae;g__Candidatus_Megaira
ASV76	0	0	0.000334113	0.00558446	k__Bacteria;p__Proteobacteria;c__Gammaproteobacteria;o__Burkholderiales;f__Comamonadaceae;g__Inhella
ASV77	0.000143191	0	0	0.00587084	k__Bacteria;p__Proteobacteria;c__Gammaproteobacteria;o__Burkholderiales;f__Comamonadaceae;g__Inhella
ASV78	0	0.000262517	0.00186149	0.000835282	k__Bacteria;p__Proteobacteria;c__Gammaproteobacteria;o__Enterobacterales;f__Alteromonadaceae;g__Rheinheimera
ASV79	0.000119326	0.00145578	0.000334113	0	k__Bacteria;p__Firmicutes;c__Bacilli;o__Erysipelotrichales;f__Erysipelotrichaceae;g__Turicibacter
ASV80	0.00169443	0	0.000572765	0	k__Bacteria;p__Proteobacteria;c__Gammaproteobacteria;o__Burkholderiales;f__Comamonadaceae
ASV81	0.000143191	0.000214787	0.00198081	0	k__Bacteria;p__Proteobacteria;c__Alphaproteobacteria;o__Zavarziniales;f__Zavarziniaceae
ASV82	0.000262517	0.000930743	0.000739821	0	k__Bacteria;p__Proteobacteria;c__Alphaproteobacteria;o__Zavarziniales;f__Zavarziniaceae;g__Zavarzinia;s__Zavarzinia_compransoris
ASV83	0	0.00131259	0.000310248	0	k__Bacteria;p__Proteobacteria;c__Gammaproteobacteria
ASV84	0	0.000238652	0.00200468	0	k__Bacteria;p__Proteobacteria;c__Alphaproteobacteria;o__Sphingomonadales;f__Sphingomonadaceae;g__Novosphingobium
ASV85	0.000143191	0.000954608	0.000692091	0	k__Bacteria;p__Proteobacteria;c__Gammaproteobacteria;o__Pseudomonadales;f__Moraxellaceae;g__Acinetobacter
ASV86	0	7.15956e-05	0.000954608	0.00295929	k__Bacteria;p__Proteobacteria;c__Gammaproteobacteria;o__Burkholderiales;f__Sutterellaceae;g__;s__
ASV87	0	0.00143191	0	0.000190922	k__Bacteria;p__Firmicutes;c__Clostridia;o__Clostridiales;f__Clostridiaceae;g__Clostridium_sensu_stricto_1
ASV88	0.000883013	0.000238652	0.000883013	0	k__Bacteria;p__Proteobacteria;c__Alphaproteobacteria
ASV89	0.00133645	0	0.000381843	0.000429574	k__Bacteria;p__Proteobacteria;c__Gammaproteobacteria;o__Burkholderiales;f__Comamonadaceae;g__Hydrogenophaga
ASV90	0.000167056	0.0011694	0	0	k__Bacteria;p__Cyanobacteria;c__Cyanobacteriia;o__Cyanobacteriales;f__Nostocaceae;g__Cylindrospermopsis_CRJ1;s__
ASV91	0.000214787	0.000978474	0.000190922	0	k__Bacteria;p__Firmicutes;c__Clostridia;o__Peptostreptococcales-Tissierellales;f__Peptostreptococcaceae;g__Terrisporobacter;s__
ASV92	9.54608e-05	0.0011694	0	0	k__Bacteria;p__Proteobacteria;c__Gammaproteobacteria
ASV93	0.00119326	0.000310248	0	0	k__Bacteria;p__Bacteroidota;c__Bacteroidia;o__Bacteroidales;f__Muribaculaceae;g__;s__
ASV94	0	0	0	0.00436733	k__Bacteria;p__Proteobacteria;c__Gammaproteobacteria;o__Enterobacterales;f__Aeromonadaceae;g__Aeromonas
ASV95	0.000811417	0.000429574	0.000262517	0	k__Bacteria;p__Bacteroidota;c__Bacteroidia;o__Bacteroidales;f__Muribaculaceae;g__;s__
ASV96	0	0	0	0.00422414	k__Bacteria;p__Cyanobacteria;c__Cyanobacteriia;o__Cyanobacteriales
ASV97	0	0	0.000143191	0.00369911	k__Bacteria;p__Proteobacteria;c__Gammaproteobacteria;o__Pseudomonadales;f__Pseudomonadaceae;g__Pseudomonas
ASV98	0	0	0.00174216	0	k__Bacteria;p__Proteobacteria;c__Gammaproteobacteria;o__Burkholderiales;f__Oxalobacteraceae;g__Massilia
ASV99	0	0	0.000167056	0.00367524	k__Bacteria;p__Proteobacteria;c__Gammaproteobacteria;o__Burkholderiales;f__Comamonadaceae;g__Inhella;s__
ASV100	0	0	0	0.00398549	k__Bacteria;p__Cyanobacteria;c__Cyanobacteriia;o__Cyanobacteriales;f__Desertifilaceae;g__Roseofilum_AO1-A;s__
ASV101	0.000644361	0.000381843	0.000381843	0	k__Bacteria;p__Bacteroidota;c__Bacteroidia;o__Chitinophagales;f__Saprospiraceae;g__unidentified_Saprospiraceae;s__filamentous_bacterium_Plant1_Iso8
ASV102	0.00131259	9.54608e-05	4.77304e-05	0	k__Bacteria;p__Proteobacteria;c__Alphaproteobacteria;o__Rhizobiales;f__A0839;g__;s__
ASV103	0.00131259	7.15956e-05	0	0	k__Bacteria;p__Proteobacteria;c__Gammaproteobacteria;o__Burkholderiales;f__Oxalobacteraceae;g__Undibacterium
ASV104	0.00133645	2.38652e-05	7.15956e-05	0	k__Bacteria;p__Proteobacteria;c__Gammaproteobacteria;o__Burkholderiales;f__Comamonadaceae
ASV105	0.000381843	0.000501169	0.000405709	0	k__Bacteria;p__Proteobacteria;c__Alphaproteobacteria;o__Caulobacterales;f__Caulobacteraceae;g__Caulobacter
ASV106	0	0.000190922	0.00128872	0	k__Bacteria;p__Proteobacteria;c__Gammaproteobacteria;o__Pseudomonadales;f__Pseudomonadaceae;g__Pseudomonas
ASV107	0.000262517	0	0.000143191	0.00269677	k__Bacteria;p__Proteobacteria;c__Alphaproteobacteria;o__Rhodobacterales;f__Rhodobacteraceae
ASV108	0.000167056	0.000811417	9.54608e-05	0	k__Bacteria;p__Firmicutes;c__Bacilli
ASV109	0	0	0.000525035	0.00248198	k__Bacteria;p__Proteobacteria;c__Gammaproteobacteria;o__Burkholderiales;f__Comamonadaceae
ASV110	0.000262517	0.000668226	0.000214787	0	k__Bacteria;p__Firmicutes;c__Clostridia;o__Clostridiales;f__Clostridiaceae;g__Clostridium_sensu_stricto_12;s__Clostridium_ljungdahlii
ASV111	0	0	4.77304e-05	0.00343659	k__Bacteria;p__Proteobacteria;c__Gammaproteobacteria;o__Burkholderiales;f__SC-I-84;g__;s__
ASV112	0.000859148	0.000214787	0.000238652	0	k__Bacteria;p__Bacteroidota;c__Bacteroidia;o__Bacteroidales;f__Muribaculaceae;g__;s__
ASV113	0.000334113	0.000572765	0.000167056	0	k__Bacteria;p__Firmicutes;c__Bacilli;o__Lactobacillales;f__Lactobacillaceae;g__Lactobacillus
ASV114	0.000692091	0.000405709	2.38652e-05	0	k__Bacteria;p__Bacteroidota;c__Bacteroidia;o__Bacteroidales;f__Muribaculaceae;g__;s__
ASV115	0	0	0	0.00338886	k__Bacteria;p__Proteobacteria;c__Gammaproteobacteria;o__Burkholderiales;f__Comamonadaceae
ASV116	0	0	0.00143191	0	k__Bacteria;p__Proteobacteria;c__Gammaproteobacteria;o__Enterobacterales
ASV117	0.000954608	0.000214787	0	0	k__Bacteria;p__Bacteroidota;c__Bacteroidia;o__Bacteroidales;f__Prevotellaceae;g__Prevotella_9;s__
ASV118	0	0.000930743	0	0	k__Bacteria
ASV119	0.000787552	0.000310248	4.77304e-05	0	k__Bacteria;p__Bacteroidota;c__Bacteroidia;o__Bacteroidales;f__Muribaculaceae;g__;s__
ASV120	0.000978474	0.000167056	0	0	k__Bacteria;p__Firmicutes;c__Clostridia;o__Oscillospirales;f__Ruminococcaceae;g__Faecalibacterium
ASV121	0.000787552	0.000238652	0.000119326	0	k__Bacteria;p__Proteobacteria;c__Alphaproteobacteria;o__Rhizobiales;f__Beijerinckiaceae;g__Bosea
ASV122	0	0.000859148	4.77304e-05	0	k__Bacteria;p__Firmicutes;c__Clostridia;o__Lachnospirales;f__Lachnospiraceae;g__Lachnospiraceae_XPB1014_group;s__
ASV123	0.000381843	9.54608e-05	0.000167056	0.00140805	k__Bacteria;p__Proteobacteria;c__Gammaproteobacteria;o__Burkholderiales;f__Comamonadaceae
ASV124	0.000954608	0.000190922	0	0	k__Bacteria;p__Bacteroidota;c__Bacteroidia;o__Bacteroidales;f__Muribaculaceae;g__Muribaculum;s__
ASV125	0.000930743	0.000167056	9.54608e-05	0	k__Bacteria;p__Planctomycetota;c__Phycisphaerae;o__Phycisphaerales;f__Phycisphaeraceae;g__CL500-3;s__
ASV126	0	0.000930743	0	0	k__Bacteria;p__Proteobacteria;c__Gammaproteobacteria;o__Pseudomonadales;f__Moraxellaceae;g__Acinetobacter
ASV127	0.000119326	0.000763687	0	0	k__Bacteria;p__Firmicutes;c__Clostridia;o__Peptostreptococcales-Tissierellales;f__Peptostreptococcaceae;g__Romboutsia;s__Romboutsia_sp_DR1
ASV128	0	0	0.00131259	0	k__Bacteria;p__Bacteroidota;c__Bacteroidia;o__Flavobacteriales
ASV129	0	0	0	0.00307861	k__Bacteria;p__Proteobacteria;c__Gammaproteobacteria;o__Burkholderiales;f__Comamonadaceae
ASV130	0	0	4.77304e-05	0.00291156	k__Bacteria;p__Proteobacteria;c__Gammaproteobacteria;o__Burkholderiales;f__Sutterellaceae
ASV131	0.000167056	0.000715956	0	0	k__Bacteria;p__Proteobacteria;c__Gammaproteobacteria;o__Burkholderiales;f__Comamonadaceae;g__Acidovorax
ASV132	0	0.000739821	0.000190922	0	k__Bacteria;p__Firmicutes;c__Clostridia;o__Lachnospirales;f__Lachnospiraceae;g__Lachnospiraceae_UCG-007;s__
ASV133	0	0	0.00124099	0	k__Bacteria;p__Proteobacteria;c__Gammaproteobacteria;o__Pseudomonadales;f__Pseudomonadaceae;g__Pseudomonas
ASV134	4.77304e-05	0.000143191	0.00059663	0.000835282	k__Bacteria;p__Proteobacteria;c__Alphaproteobacteria;o__Caulobacterales;f__Caulobacteraceae;g__Phenylobacterium
ASV135	2.38652e-05	0.000572765	0.000334113	0	k__Bacteria;p__Dependentiae;c__Babeliae;o__Babeliales
ASV136	7.15956e-05	0.000357978	0.000167056	0.00107393	k__Bacteria;p__Proteobacteria;c__Alphaproteobacteria;o__Acetobacterales;f__Acetobacteraceae;g__Roseomonas
ASV137	0.000429574	0.000357978	0.000119326	0	k__Bacteria;p__Bacteroidota;c__Bacteroidia;o__Bacteroidales;f__Muribaculaceae;g__;s__
ASV138	0.0005489	0.000334113	0	0	k__Bacteria;p__Proteobacteria;c__Gammaproteobacteria;o__Burkholderiales;f__Comamonadaceae
ASV139	4.77304e-05	0.000644361	7.15956e-05	0	k__Bacteria
ASV140	0	0.000739821	0	0	k__Bacteria
ASV141	0.000238652	0.000477304	0.000190922	0	k__Bacteria;p__Proteobacteria;c__Gammaproteobacteria;o__Pseudomonadales;f__Pseudomonadaceae;g__Pseudomonas
ASV142	0	0	9.54608e-05	0.00241039	k__Bacteria;p__Proteobacteria;c__Gammaproteobacteria;o__Burkholderiales;f__Chitinibacteraceae;g__Chitinibacter
ASV143	0	0.000715956	0	0	k__Bacteria;p__Proteobacteria;c__Gammaproteobacteria;o__Burkholderiales;f__Burkholderiaceae
ASV144	0	0.000715956	0	0	k__Bacteria;p__Proteobacteria;c__Gammaproteobacteria;o__Burkholderiales;f__Comamonadaceae;g__Delftia
ASV145	0	0.000405709	0.000525035	0	k__Bacteria;p__Firmicutes;c__Clostridia;o__Oscillospirales;f__Oscillospiraceae;g__UCG-005;s__
ASV146	0	0	0.0010978	0	k__Bacteria;p__Bacteroidota;c__Bacteroidia;o__Bacteroidales;f__Barnesiellaceae;g__;s__
ASV147	0.000238652	0.000357978	0.000262517	0	k__Bacteria;p__Firmicutes;c__Bacilli;o__Lactobacillales;f__Enterococcaceae;g__Enterococcus
ASV148	0.000501169	0.000190922	0.000238652	0	k__Bacteria;p__Planctomycetota;c__Phycisphaerae;o__Phycisphaerales;f__Phycisphaeraceae;g__CL500-3;s__
ASV149	0.000381843	0.000238652	0.000286383	0	k__Bacteria;p__Firmicutes;c__Bacilli;o__Lactobacillales;f__Lactobacillaceae;g__Ligilactobacillus
ASV150	0.000453439	0.000405709	0	0	k__Bacteria;p__Bacteroidota;c__Bacteroidia;o__Bacteroidales;f__Muribaculaceae;g__;s__
ASV151	0	0	0.000739821	0.000692091	k__Bacteria;p__Proteobacteria;c__Gammaproteobacteria;o__Burkholderiales;f__Comamonadaceae
ASV152	0	0.000501169	0.000286383	0	k__Bacteria;p__Planctomycetota;c__Planctomycetes;o__Pirellulales;f__Pirellulaceae;g__;s__
ASV153	0.000143191	0.000143191	0.000668226	0	k__Bacteria;p__Proteobacteria;c__Alphaproteobacteria;o__Paracaedibacterales;f__Paracaedibacteraceae;g__unidentified_Paracaedibacteraceae;s__Candidatus_Intestinusbacter_nucleariae
ASV154	0	0.000668226	0	0	k__Bacteria;p__Firmicutes;c__Clostridia;o__Clostridiales;f__Clostridiaceae;g__Clostridium_sensu_stricto_1;s__Clostridium_butyricum
ASV155	0.000190922	0.000477304	0	0	k__Bacteria;p__Proteobacteria;c__Gammaproteobacteria;o__Burkholderiales;f__Rhodocyclaceae;g__Dechloromonas;s__Dechloromonas_sp_An3-5
ASV156	0	0.000429574	9.54608e-05	0.000501169	k__Bacteria;p__Verrucomicrobiota;c__Verrucomicrobiae;o__Chthoniobacterales;f__Chthoniobacteraceae;g__LD29;s__
ASV157	0.000262517	0.000238652	0.000334113	0	k__Bacteria;p__Firmicutes;c__Clostridia;o__Oscillospirales;f__Oscillospiraceae;g__UCG-005;s__
ASV158	0.000190922	0.000381843	0.000167056	0	k__Bacteria;p__Planctomycetota;c__Phycisphaerae;o__Phycisphaerales;f__Phycisphaeraceae;g__CL500-3;s__
ASV159	9.54608e-05	0.000405709	0.000167056	0	k__Bacteria;p__Firmicutes;c__Clostridia;o__Clostridiales;f__Clostridiaceae;g__Clostridium_sensu_stricto_1
ASV160	4.77304e-05	9.54608e-05	0.000715956	0	k__Bacteria;p__Proteobacteria;c__Gammaproteobacteria;o__Enterobacterales;f__Enterobacteriaceae
ASV161	0.000119326	0.000477304	0.000119326	0	k__Bacteria;p__Proteobacteria;c__Gammaproteobacteria
ASV162	0.000143191	0.000501169	0	0	k__Bacteria;p__Proteobacteria;c__Gammaproteobacteria;o__Burkholderiales;f__Comamonadaceae
ASV163	0	0.0005489	4.77304e-05	0	k__Bacteria;p__Firmicutes;c__Clostridia;o__Clostridiales;f__Clostridiaceae;g__Clostridium_sensu_stricto_1
ASV164	0.000214787	0.000190922	0.000334113	0	k__Bacteria;p__Proteobacteria;c__Gammaproteobacteria;o__Burkholderiales;f__Oxalobacteraceae
ASV165	0.000214787	0.000286383	0.000190922	0	k__Bacteria;p__Proteobacteria;c__Alphaproteobacteria;o__Rhizobiales;f__Beijerinckiaceae;g__Methylobacterium-Methylorubrum
ASV166	0.000453439	0.000190922	7.15956e-05	0	k__Bacteria;p__Bacteroidota;c__Bacteroidia;o__Bacteroidales;f__Muribaculaceae;g__;s__
ASV167	4.77304e-05	0	0.00059663	0.000429574	k__Bacteria;p__Proteobacteria;c__Alphaproteobacteria;o__Sphingomonadales;f__Sphingomonadaceae;g__Sphingomonas
ASV168	0	0	0	0.00200468	k__Bacteria;p__Proteobacteria;c__Gammaproteobacteria;o__Burkholderiales;f__Chitinimonadaceae;g__Chitinimonas
ASV169	0.000143191	0.000453439	0	0	k__Bacteria;p__Cyanobacteria;c__Cyanobacteriia;o__Cyanobacteriales;f__Nostocaceae;g__Aphanizomenon_NIES81
ASV170	0	0.000477304	0.000119326	0	k__Bacteria;p__Firmicutes;c__Negativicutes;o__Acidaminococcales;f__Acidaminococcaceae;g__Phascolarctobacterium;s__
ASV171	0	0.000477304	0.000143191	0	k__Bacteria;p__Proteobacteria;c__Gammaproteobacteria;o__Burkholderiales;f__MWH-UniP1_aquatic_group
ASV172	0.000405709	0.000238652	0	0	k__Bacteria;p__Bacteroidota;c__Bacteroidia;o__Bacteroidales;f__Muribaculaceae;g__;s__
ASV173	0	2.38652e-05	0.000525035	0.000620495	k__Bacteria;p__Proteobacteria;c__Alphaproteobacteria;o__Caulobacterales;f__Caulobacteraceae;g__Brevundimonas
ASV174	0	0	0.000334113	0.00114553	k__Bacteria;p__Proteobacteria;c__Gammaproteobacteria;o__Burkholderiales;f__Oxalobacteraceae
ASV175	0	0	9.54608e-05	0.0017183	k__Bacteria;p__Proteobacteria;c__Gammaproteobacteria;o__Xanthomonadales;f__Xanthomonadaceae;g__Silanimonas;s__
ASV176	0.000357978	0.000262517	0	0	k__Bacteria;p__Proteobacteria;c__Gammaproteobacteria;o__Burkholderiales;f__Comamonadaceae
ASV177	0	0	0	0.00195695	k__Bacteria;p__Proteobacteria;c__Gammaproteobacteria;o__Burkholderiales;f__SC-I-84;g__;s__
ASV178	0.000262517	0.000334113	0	0	k__Bacteria;p__Bacteroidota;c__Bacteroidia;o__Bacteroidales;f__Muribaculaceae;g__;s__
ASV179	9.54608e-05	0.000405709	7.15956e-05	0	k__Bacteria;p__Spirochaetota;c__Spirochaetia;o__Spirochaetales;f__Spirochaetaceae;g__Treponema
ASV180	0	0	0	0.00188535	k__Bacteria;p__Proteobacteria;c__Gammaproteobacteria;o__Burkholderiales;f__Comamonadaceae
ASV181	0.000357978	0.000167056	9.54608e-05	0	k__Bacteria;p__Bacteroidota;c__Bacteroidia;o__Bacteroidales;f__Muribaculaceae;g__;s__
ASV182	0	0	0	0.00183762	k__Bacteria;p__Cyanobacteria;c__Cyanobacteriia;o__Cyanobacteriales
ASV183	0	0	0.000381843	0.000906878	k__Bacteria;p__Proteobacteria;c__Alphaproteobacteria;o__Rhodobacterales;f__Rhodobacteraceae
ASV184	0.000167056	0.000334113	0.000119326	0	k__Bacteria;p__Bacteroidota;c__Bacteroidia;o__Bacteroidales;f__Bacteroidaceae;g__Bacteroides
ASV185	7.15956e-05	0.000262517	0.000262517	0	k__Bacteria;p__Actinobacteriota;c__Actinobacteria;o__Frankiales;f__Sporichthyaceae;g__hgcI_clade;s__bacterium_enrichment_culture_clone_B92(2011)
ASV186	7.15956e-05	0.000238652	0.000334113	0	k__Bacteria;p__Proteobacteria;c__Gammaproteobacteria;o__Burkholderiales;f__Rhodocyclaceae;g__Methyloversatilis
ASV187	0	0.000238652	0.000405709	0	k__Bacteria;p__Firmicutes;c__Clostridia;o__Lachnospirales;f__Lachnospiraceae
ASV188	0	0	0.000763687	0	k__Bacteria;p__Deinococcota;c__Deinococci;o__Deinococcales;f__Deinococcaceae;g__Deinococcus
ASV189	0	0.000429574	0.000119326	0	k__Bacteria;p__Actinobacteriota;c__Actinobacteria;o__Frankiales;f__Sporichthyaceae;g__hgcI_clade
ASV190	0	0	0	0.00178989	k__Bacteria;p__Proteobacteria;c__Gammaproteobacteria;o__Burkholderiales
ASV191	0.000214787	0.000334113	0	0	k__Bacteria;p__Firmicutes;c__Clostridia;o__Lachnospirales;f__Lachnospiraceae
ASV192	0.000286383	0.000262517	0	0	k__Bacteria;p__Bacteroidota;c__Bacteroidia;o__Bacteroidales;f__Muribaculaceae;g__;s__
ASV193	0	0	0.000763687	0	k__Bacteria;p__Proteobacteria;c__Gammaproteobacteria;o__Pseudomonadales;f__Moraxellaceae;g__Acinetobacter
ASV194	0.0005489	7.15956e-05	0	0	k__Bacteria;p__Proteobacteria;c__Alphaproteobacteria;o__Rhodobacterales;f__Rhodobacteraceae
ASV195	0.000238652	0.000286383	0	0	k__Bacteria;p__Verrucomicrobiota;c__Verrucomicrobiae;o__Chthoniobacterales;f__Chthoniobacteraceae;g__LD29;s__
ASV196	7.15956e-05	0.000405709	0	0	k__Bacteria;p__Proteobacteria;c__Gammaproteobacteria;o__Burkholderiales;f__MWH-UniP1_aquatic_group;g__unidentified_MWH-UniP1_aquatic_group;s__bacterium_enrichment_culture_clone_B63(2011)
ASV197	0	0.000477304	0	0	k__Bacteria;p__Actinobacteriota;c__Actinobacteria;o__PeM15
ASV198	0	0	0.000739821	0	k__Bacteria;p__Proteobacteria;c__Gammaproteobacteria;o__Burkholderiales;f__Nitrosomonadaceae;g__DSSD61;s__
ASV199	0.000381843	0.000167056	0	0	k__Bacteria;p__Proteobacteria;c__Gammaproteobacteria;o__Burkholderiales
ASV200	0.000286383	0.000214787	4.77304e-05	0	k__Bacteria;p__Proteobacteria;c__Gammaproteobacteria;o__Burkholderiales;f__Sutterellaceae;g__Parasutterella;s__
ASV201	0	0.000405709	7.15956e-05	0	k__Bacteria;p__Firmicutes;c__Clostridia;o__Lachnospirales;f__Lachnospiraceae;g__Frisingicoccus;s__
ASV202	0.000143191	0.000143191	0.000286383	0	k__Bacteria;p__Proteobacteria;c__Alphaproteobacteria;o__Rhizobiales
ASV203	0	0	0	0.00162283	k__Bacteria;p__Proteobacteria;c__Gammaproteobacteria;o__Burkholderiales;f__SC-I-84;g__;s__
ASV204	7.15956e-05	0.000286383	0.000143191	0	k__Bacteria;p__Firmicutes;c__Clostridia;o__Oscillospirales;f__Oscillospiraceae;g__UCG-005;s__
ASV205	0	0	0.000429574	0.0005489	k__Bacteria;p__Proteobacteria;c__Alphaproteobacteria;o__Rhizobiales
ASV206	0	0	0	0.0015751	k__Bacteria;p__Proteobacteria;c__Gammaproteobacteria;o__Burkholderiales;f__Chitinibacteraceae;g__Chitinilyticum;s__
ASV207	0	7.15956e-05	7.15956e-05	0.0010978	k__Bacteria;p__Cyanobacteria;c__Cyanobacteriia;o__Cyanobacteriales;f__Phormidiaceae;g__Cephalothrix_SAG_75.79;s__Oscillatoria_sp_SAG_77.79
ASV208	0	0.000405709	0	0	k__Bacteria;p__Firmicutes;c__Bacilli
ASV209	7.15956e-05	0.000381843	0	0	k__Bacteria
ASV210	0	0.000334113	0.000143191	0	k__Bacteria;p__Bacteroidota;c__Bacteroidia;o__Bacteroidales;f__p-251-o5;g__;s__
ASV211	0.000453439	7.15956e-05	0	0	k__Bacteria;p__Firmicutes;c__Negativicutes;o__Veillonellales-Selenomonadales;f__Selenomonadaceae;g__Megamonas
ASV212	0.000357978	0.000119326	0	0	k__Bacteria;p__Firmicutes;c__Clostridia;o__Lachnospirales;f__Lachnospiraceae;g__Coprococcus
ASV213	0.000262517	0	4.77304e-05	0.00059663	k__Bacteria;p__Proteobacteria;c__Gammaproteobacteria;o__Burkholderiales;f__Rhodocyclaceae
ASV214	0.000119326	0.000286383	0	0.000119326	k__Bacteria;p__Actinobacteriota;c__Actinobacteria;o__PeM15;f__unidentified_PeM15;g__unidentified_PeM15
ASV215	0.000238652	0.000214787	4.77304e-05	0	k__Bacteria;p__Bacteroidota;c__Bacteroidia;o__Bacteroidales;f__Muribaculaceae;g__;s__
ASV216	0	0	4.77304e-05	0.00131259	k__Bacteria;p__Proteobacteria;c__Gammaproteobacteria;o__Xanthomonadales;f__Rhodanobacteraceae;g__Ahniella;s__
ASV217	4.77304e-05	0.000381843	0	0	k__Bacteria;p__Proteobacteria;c__Gammaproteobacteria;o__Burkholderiales;f__Oxalobacteraceae;g__Undibacterium
ASV218	9.54608e-05	0.000167056	0.000286383	0	k__Bacteria;p__Proteobacteria;c__Gammaproteobacteria;o__Burkholderiales;f__Comamonadaceae
ASV219	0	0	0.000620495	0	k__Bacteria;p__Cyanobacteria;c__Cyanobacteriia;o__Cyanobacteriales;f__Microcystaceae;g__Microcystis_PCC-7914
ASV220	0	0	0	0.00145578	k__Bacteria;p__Proteobacteria;c__Gammaproteobacteria;o__Burkholderiales;f__Chromobacteriaceae;g__Vogesella
ASV221	0.000143191	0	0	0.0010978	k__Bacteria;p__Proteobacteria;c__Gammaproteobacteria;o__Burkholderiales;f__Comamonadaceae
ASV222	0.000381843	0.000214787	0	0	k__Bacteria;p__Proteobacteria;c__Gammaproteobacteria;o__Burkholderiales;f__Comamonadaceae
ASV223	0	0.000381843	0	0	k__Bacteria;p__Planctomycetota;c__Planctomycetes;o__Pirellulales;f__Pirellulaceae;g__Pirellula
ASV224	0	0	0.000620495	0	k__Bacteria;p__Deinococcota;c__Deinococci;o__Deinococcales;f__Deinococcaceae;g__Deinococcus
ASV225	0	0.000405709	0	0	k__Bacteria;p__Proteobacteria;c__Gammaproteobacteria;o__Burkholderiales;f__Comamonadaceae
ASV226	0	0	0	0.00140805	k__Bacteria;p__Proteobacteria;c__Alphaproteobacteria;o__Rhodobacterales;f__Rhodobacteraceae
ASV227	0.000238652	0	0.000357978	0	k__Bacteria;p__Proteobacteria;c__Alphaproteobacteria;o__unidentified_Alphaproteobacteria;f__unidentified_Alphaproteobacteria;g__unidentified_Alphaproteobacteria;s__Lacibacterium_aquatile
ASV228	0	0.000381843	0	0	k__Bacteria;p__Proteobacteria;c__Alphaproteobacteria;o__Rickettsiales;f__Rickettsiaceae;g__Candidatus_Megaira
ASV229	0	0.000381843	0	0	k__Bacteria;p__Bacteroidota;c__Bacteroidia;o__Chitinophagales;f__Saprospiraceae;g__Candidatus_Aquirestis;s__
ASV230	0	0	0.000572765	0	k__Bacteria;p__Deinococcota;c__Deinococci;o__Deinococcales;f__Deinococcaceae;g__Deinococcus
ASV231	0	0	0.00059663	0	k__Bacteria;p__Bacteroidota;c__Bacteroidia;o__Flavobacteriales;f__Weeksellaceae;g__Chryseobacterium
ASV232	0	0	0	0.00133645	k__Bacteria;p__Proteobacteria;c__Gammaproteobacteria;o__Burkholderiales;f__Comamonadaceae
ASV233	0.000167056	0.000238652	0	0	k__Bacteria;p__Bacteroidota;c__Bacteroidia;o__Bacteroidales;f__Muribaculaceae;g__;s__
ASV234	0	0.000357978	7.15956e-05	0	k__Bacteria;p__Verrucomicrobiota;c__Verrucomicrobiae;o__Methylacidiphilales;f__Methylacidiphilaceae;g__unidentified_Methylacidiphilaceae;s__Chlorophyta_symbiont_of_Baikalospongia_sp
ASV235	0	0	0.00059663	0	k__Bacteria;p__Proteobacteria;c__Alphaproteobacteria;o__Rhodobacterales;f__Rhodobacteraceae
ASV236	0	0	0	0.00131259	k__Bacteria;p__Firmicutes;c__Clostridia;o__Oscillospirales;f__Hungateiclostridiaceae
ASV237	0.000143191	0.000238652	7.15956e-05	0	k__Bacteria;p__Cyanobacteria;c__Cyanobacteriia;o__Cyanobacteriales;f__Nostocaceae;g__Aphanizomenon_NIES81
ASV238	0.000238652	0.000214787	0	0	k__Bacteria;p__Bacteroidota;c__Bacteroidia;o__Bacteroidales;f__Muribaculaceae;g__;s__
ASV239	0	0	0.000572765	0	k__Bacteria;p__Bacteroidota;c__Bacteroidia;o__Flavobacteriales;f__Flavobacteriaceae;g__Flavobacterium;s__Flavobacterium_indicum
ASV240	0	0.000429574	0	0	k__Bacteria;p__Firmicutes;c__Clostridia;o__Oscillospirales;f__Oscillospiraceae;g__NK4A214_group;s__
ASV241	0.000167056	0.000190922	4.77304e-05	0	k__Bacteria;p__Planctomycetota;c__Phycisphaerae;o__Phycisphaerales;f__Phycisphaeraceae;g__CL500-3;s__
ASV242	0	0	0	0.00126486	k__Bacteria;p__Cyanobacteria;c__Cyanobacteriia;o__Cyanobacteriales
ASV243	0	0	0	0.00128872	k__Bacteria;p__Proteobacteria;c__Gammaproteobacteria;o__Burkholderiales;f__Rhodocyclaceae
ASV244	0.000453439	0	0	0	k__Bacteria;p__Planctomycetota;c__Planctomycetes;o__Pirellulales;f__Pirellulaceae;g__Blastopirellula;s__bacterium_enrichment_culture_clone_B55(2011)
ASV245	0.000143191	0.000190922	4.77304e-05	0	k__Bacteria;p__Bacteroidota;c__Bacteroidia;o__Bacteroidales;f__Muribaculaceae;g__;s__
ASV246	9.54608e-05	0	0.000429574	0	k__Bacteria;p__Proteobacteria;c__Gammaproteobacteria;o__Burkholderiales;f__Rhodocyclaceae;g__Dechloromonas
ASV247	0	0.000286383	4.77304e-05	0	k__Bacteria;p__Actinobacteriota;c__Actinobacteria;o__Frankiales;f__Sporichthyaceae;g__hgcI_clade;s__
ASV248	0	0	0.000525035	0	k__Bacteria;p__Proteobacteria;c__Gammaproteobacteria;o__Burkholderiales;f__Comamonadaceae
ASV249	0.000405709	4.77304e-05	0	0	k__Bacteria;p__Bacteroidota;c__Bacteroidia;o__Bacteroidales;f__Muribaculaceae;g__;s__
ASV250	0	0.000214787	0.000190922	0	k__Bacteria;p__Proteobacteria;c__Gammaproteobacteria;o__Burkholderiales;f__Oxalobacteraceae
ASV251	0	0.000119326	0.000334113	0	k__Bacteria;p__Proteobacteria;c__Alphaproteobacteria;o__Acetobacterales;f__Acetobacteraceae;g__Roseomonas;s__bacterium_enrichment_culture_clone_B197(2011)
ASV252	0	0	0	0.00121713	k__Bacteria;p__Proteobacteria;c__Gammaproteobacteria;o__Burkholderiales;f__Comamonadaceae;g__Inhella
ASV253	0.000429574	0	0	0	k__Bacteria;p__Proteobacteria;c__Gammaproteobacteria;o__Burkholderiales;f__Burkholderiaceae;g__Limnobacter;s__Limnobacter_humi
ASV254	0	0	0	0.00119326	k__Bacteria;p__Proteobacteria;c__Alphaproteobacteria;o__Rhizobiales
ASV255	0	0	0.000525035	0	k__Bacteria;p__Bacteroidota;c__Bacteroidia;o__Chitinophagales
ASV256	7.15956e-05	0.000262517	7.15956e-05	0	k__Bacteria;p__Bacteroidota;c__Bacteroidia;o__Bacteroidales;f__Prevotellaceae;g__Prevotellaceae_UCG-003
ASV257	0	2.38652e-05	0.000429574	0	k__Bacteria;p__Actinobacteriota;c__Acidimicrobiia;o__Microtrichales;f__Ilumatobacteraceae;g__CL500-29_marine_group;s__
ASV258	4.77304e-05	0.000143191	0.000262517	0	k__Bacteria;p__Bacteroidota;c__Bacteroidia;o__Bacteroidales;f__Muribaculaceae;g__;s__
ASV259	0	0	0	0.00114553	k__Bacteria;p__Proteobacteria;c__Gammaproteobacteria;o__Burkholderiales;f__Rhodocyclaceae
ASV260	0	0	0	0.00119326	k__Bacteria;p__Proteobacteria;c__Gammaproteobacteria;o__Burkholderiales;f__Comamonadaceae
ASV261	0	0	0	0.0011694	k__Bacteria;p__Bacteroidota;c__Bacteroidia;o__Chitinophagales;f__Chitinophagaceae;g__Aurantisolimonas;s__Terrimonas_sp_16-45A
ASV262	0.000381843	4.77304e-05	0	0	k__Bacteria
ASV263	0	0.000143191	0	0.0005489	k__Bacteria;p__Proteobacteria;c__Gammaproteobacteria;o__Burkholderiales;f__Nitrosomonadaceae;g__Ellin6067;s__beta_proteobacterium_A0837
ASV264	0	0	0.000334113	0.000334113	k__Bacteria;p__Proteobacteria;c__Gammaproteobacteria;o__Burkholderiales;f__Sutterellaceae;g__AAP99;s__
ASV265	0	0	0	0.00112166	k__Bacteria;p__Cyanobacteria;c__Cyanobacteriia;o__Cyanobacteriales
ASV266	4.77304e-05	0.000238652	0	0	k__Bacteria;p__Verrucomicrobiota;c__Verrucomicrobiae;o__Chthoniobacterales;f__Chthoniobacteraceae;g__LD29;s__
ASV267	0	0.000334113	0	0	k__Bacteria;p__Firmicutes;c__Bacilli;o__Erysipelotrichales;f__Erysipelotrichaceae;g__Holdemanella;s__
ASV268	0	0.000214787	0.000119326	0	k__Bacteria;p__Myxococcota;c__Myxococcia;o__Myxococcales;f__Myxococcaceae
ASV269	0	0	0	0.0010978	k__Bacteria;p__Proteobacteria;c__Gammaproteobacteria;o__Burkholderiales;f__Rhodocyclaceae;g__Dechloromonas
ASV270	0.000143191	0.000167056	0	0	k__Bacteria;p__Bacteroidota;c__Bacteroidia
ASV271	0.000190922	0.000119326	4.77304e-05	0	k__Bacteria;p__Cyanobacteria;c__Cyanobacteriia;o__Chloroplast;f__unidentified_Chloroplast;g__unidentified_Chloroplast
ASV272	0	0.000214787	0.000119326	0	k__Bacteria;p__Actinobacteriota;c__Coriobacteriia;o__Coriobacteriales;f__;g__;s__
ASV273	0	0.000310248	0	0	k__Bacteria;p__Planctomycetota;c__Planctomycetes;o__Pirellulales;f__Pirellulaceae;g__;s__
ASV274	0	0	0	0.00107393	k__Bacteria;p__Proteobacteria;c__Gammaproteobacteria;o__Burkholderiales;f__Rhodocyclaceae
ASV275	0	0	0	0.00105007	k__Bacteria;p__Cyanobacteria;c__Cyanobacteriia;o__Cyanobacteriales
ASV276	0.000167056	0.000167056	0	0	k__Bacteria;p__Bacteroidota;c__Bacteroidia;o__Bacteroidales;f__Muribaculaceae;g__;s__
ASV277	0.000143191	0	0.000262517	0	k__Bacteria;p__Proteobacteria;c__Gammaproteobacteria;o__Burkholderiales;f__Comamonadaceae
ASV278	0	0.000286383	0	0	k__Bacteria;p__Firmicutes;c__Clostridia;o__Oscillospirales;f__[Eubacterium]_coprostanoligenes_group;g__unidentified_[Eubacterium]_coprostanoligenes_group;s__Clostridiales_bacterium_42_27
ASV279	0	0.000286383	0	0	k__Bacteria;p__Actinobacteriota;c__Actinobacteria;o__Bifidobacteriales;f__Bifidobacteriaceae;g__Bifidobacterium
ASV280	0	0.000286383	0	0	k__Bacteria;p__Firmicutes;c__Bacilli;o__Lactobacillales;f__Streptococcaceae;g__Lactococcus
ASV281	0	0.000286383	0	0	k__Bacteria;p__Planctomycetota;c__Planctomycetes;o__Gemmatales;f__Gemmataceae;g__;s__
ASV282	0	0	0.000429574	0	k__Bacteria;p__Proteobacteria;c__Gammaproteobacteria;o__Burkholderiales;f__Burkholderiaceae;g__Cupriavidus
ASV283	0.000167056	0.000167056	0	0	k__Bacteria;p__Proteobacteria;c__Alphaproteobacteria;o__Azospirillales;f__Azospirillaceae;g__Azospirillum
ASV284	0	0.000310248	0	0	k__Bacteria;p__Myxococcota;c__Polyangia;o__Blfdi19;f__;g__;s__
ASV285	0	0.000214787	9.54608e-05	0	k__Bacteria;p__Firmicutes;c__Clostridia;o__Oscillospirales;f__Oscillospiraceae;g__UCG-005;s__
ASV286	0	0.000262517	4.77304e-05	0	k__Bacteria;p__Bacteroidota;c__Bacteroidia;o__Bacteroidales;f__Prevotellaceae
ASV287	9.54608e-05	0.000119326	0.000119326	0	k__Bacteria;p__Proteobacteria;c__Alphaproteobacteria;o__unidentified_Alphaproteobacteria;f__unidentified_Alphaproteobacteria;g__unidentified_Alphaproteobacteria;s__Lacibacterium_aquatile
ASV288	0	0.000143191	0.000190922	0	k__Bacteria;p__Firmicutes;c__Clostridia;o__Oscillospirales;f__Oscillospiraceae;g__UCG-005;s__
ASV289	0	0.000286383	0	0	k__Bacteria;p__Firmicutes;c__Clostridia;o__Peptostreptococcales-Tissierellales;f__Peptostreptococcaceae;g__Terrisporobacter;s__
ASV290	0.000167056	0.000143191	0	0	k__Bacteria;p__Firmicutes;c__Clostridia;o__Lachnospirales;f__Lachnospiraceae;g__[Ruminococcus]_torques_group
ASV291	0.000238652	0.000119326	0	0	k__Bacteria;p__Proteobacteria;c__Gammaproteobacteria;o__Burkholderiales;f__Comamonadaceae
ASV292	0	0	0	0.000978474	k__Bacteria;p__Proteobacteria;c__Gammaproteobacteria;o__Xanthomonadales;f__Rhodanobacteraceae
ASV293	0	0	0.000262517	0.000262517	k__Bacteria;p__Firmicutes;c__Bacilli;o__Exiguobacterales;f__Exiguobacteraceae;g__Exiguobacterium
ASV294	0	0	0	0.000978474	k__Bacteria;p__Proteobacteria;c__Alphaproteobacteria;o__Rhizobiales;f__Xanthobacteraceae
ASV295	0.000262517	7.15956e-05	0	0	k__Bacteria;p__Firmicutes;c__Bacilli;o__Erysipelotrichales;f__Erysipelatoclostridiaceae;g__Erysipelotrichaceae_UCG-003
ASV296	0.000119326	0	0.000262517	0	k__Bacteria;p__Planctomycetota;c__Planctomycetes;o__Gemmatales;f__Gemmataceae;g__;s__
ASV297	9.54608e-05	0.000167056	7.15956e-05	0	k__Bacteria;p__Firmicutes;c__Clostridia;o__Lachnospirales;f__Lachnospiraceae;g__Lachnospiraceae_NK4A136_group
ASV298	7.15956e-05	0.000167056	9.54608e-05	0	k__Bacteria;p__Spirochaetota;c__Spirochaetia;o__Spirochaetales;f__Spirochaetaceae;g__Treponema;s__Treponema_bryantii
ASV299	9.54608e-05	0.000119326	7.15956e-05	0	k__Bacteria;p__Firmicutes;c__Clostridia;o__Oscillospirales;f__Oscillospiraceae
ASV300	0	0.000262517	0	0	k__Bacteria;p__Bacteroidota;c__Bacteroidia;o__Bacteroidales;f__Muribaculaceae;g__;s__
ASV301	0.000143191	0.000143191	0	0	k__Bacteria;p__Proteobacteria;c__Alphaproteobacteria;o__Rhizobiales;f__Rhizobiaceae;g__Allorhizobium-Neorhizobium-Pararhizobium-Rhizobium
ASV302	0	0.000262517	0	0	k__Bacteria;p__Proteobacteria;c__Alphaproteobacteria;o__Rhizobiales;f__unidentified_Rhizobiales;g__Alsobacter;s__
ASV303	0	0.000286383	0	0	k__Bacteria;p__Firmicutes;c__Clostridia;o__Oscillospirales;f__Oscillospiraceae;g__NK4A214_group;s__
ASV304	0.000334113	0	0	0	k__Bacteria;p__Proteobacteria;c__Gammaproteobacteria;o__Burkholderiales;f__Burkholderiaceae;g__Limnobacter
ASV305	0	0	0	0.000930743	k__Bacteria;p__Proteobacteria;c__Alphaproteobacteria;o__Rhizobiales;f__Beijerinckiaceae
ASV306	0.000119326	0.000143191	0	0	k__Bacteria;p__Firmicutes;c__Bacilli;o__Lactobacillales;f__Lactobacillaceae;g__Lactobacillus
ASV307	0	0	0.000453439	0	k__Bacteria;p__Proteobacteria;c__Gammaproteobacteria;o__Enterobacterales;f__Enterobacteriaceae
ASV308	0	0.000190922	7.15956e-05	0	k__Bacteria;p__Firmicutes;c__Clostridia;o__Oscillospirales;f__Oscillospiraceae;g__UCG-005;s__
ASV309	0.000190922	7.15956e-05	2.38652e-05	0	k__Bacteria;p__Bacteroidota;c__Bacteroidia;o__Bacteroidales;f__Muribaculaceae;g__;s__
ASV310	0.000119326	0.000167056	0	0	k__Bacteria;p__Firmicutes;c__Clostridia;o__Lachnospirales;f__Lachnospiraceae;g__[Ruminococcus]_gauvreauii_group;s__
ASV311	0.000334113	0	0	0	k__Bacteria;p__Proteobacteria;c__Gammaproteobacteria;o__Burkholderiales;f__Comamonadaceae
ASV312	0	0	0	0.000906878	k__Bacteria;p__Cyanobacteria;c__Cyanobacteriia;o__Leptolyngbyales;f__Leptolyngbyaceae
ASV313	0	0	0	0.000859148	k__Bacteria;p__Proteobacteria;c__Gammaproteobacteria;o__Burkholderiales;f__Comamonadaceae
ASV314	0	0.000238652	0	0	k__Bacteria;p__Cyanobacteria;c__Cyanobacteriia;o__Chloroplast;f__unidentified_Chloroplast;g__unidentified_Chloroplast
ASV315	0	0.000238652	0	0	k__Bacteria;p__Firmicutes;c__Clostridia;o__Oscillospirales;f__Oscillospiraceae;g__UCG-002;s__
ASV316	0.000238652	4.77304e-05	0	0	k__Bacteria;p__Proteobacteria;c__Alphaproteobacteria;o__Sphingomonadales;f__Sphingomonadaceae;g__Novosphingobium
ASV317	0	0	0.000357978	0	k__Bacteria;p__Proteobacteria;c__Gammaproteobacteria;o__Burkholderiales;f__Oxalobacteraceae;g__Massilia
ASV318	0	0.000214787	0	0	k__Bacteria;p__Bacteroidota;c__Bacteroidia;o__Bacteroidales;f__Bacteroidaceae;g__Bacteroides
ASV319	0	0.000167056	9.54608e-05	0	k__Bacteria;p__Proteobacteria;c__Gammaproteobacteria;o__Burkholderiales
ASV320	0.000167056	0	0.000143191	0	k__Bacteria;p__Cyanobacteria;c__Cyanobacteriia;o__Synechococcales;f__Cyanobiaceae;g__Cyanobium_PCC-6307
ASV321	9.54608e-05	0.000143191	0	0	k__Bacteria;p__Planctomycetota;c__Planctomycetes;o__Pirellulales;f__Pirellulaceae;g__Pirellula;s__bacterium_enrichment_culture_clone_B68(2011)
ASV322	0	0	0	0.000859148	k__Bacteria;p__Bacteroidota;c__Bacteroidia;o__Cytophagales;f__Hymenobacteraceae;g__Hymenobacter
ASV323	0	0	0	0.000859148	k__Bacteria;p__Proteobacteria;c__Gammaproteobacteria;o__Steroidobacterales;f__Steroidobacteraceae;g__;s__
ASV324	0	0	0	0.000859148	k__Bacteria;p__Bacteroidota;c__Bacteroidia;o__Chitinophagales;f__Chitinophagaceae;g__Dinghuibacter
ASV325	0	0	0	0.000859148	k__Bacteria;p__Bacteroidota;c__Bacteroidia;o__Chitinophagales;f__Chitinophagaceae;g__Dinghuibacter;s__
ASV326	0	0	0	0.000859148	k__Bacteria;p__Proteobacteria;c__Gammaproteobacteria;o__Steroidobacterales;f__Steroidobacteraceae
ASV327	0.000310248	0	0	0	k__Bacteria;p__Proteobacteria;c__Gammaproteobacteria;o__Burkholderiales;f__Burkholderiaceae;g__Limnobacter
ASV328	0.000286383	2.38652e-05	0	0	k__Bacteria;p__Cyanobacteria;c__Cyanobacteriia;o__Chloroplast;f__unidentified_Chloroplast;g__unidentified_Chloroplast;s__Oscillatoriales_cyanobacterium_HF1
ASV329	0.000262517	2.38652e-05	0	0	k__Bacteria;p__Firmicutes;c__Clostridia;o__Lachnospirales;f__Lachnospiraceae;g__Roseburia;s__Roseburia_inulinivorans
ASV330	0.000143191	0.000119326	0	0	k__Bacteria;p__Proteobacteria;c__Alphaproteobacteria;o__Rickettsiales;f__Rickettsiaceae
ASV331	0.000167056	0.000119326	0	0	k__Bacteria
ASV332	4.77304e-05	9.54608e-05	0.000119326	0	k__Bacteria;p__Cyanobacteria;c__Cyanobacteriia;o__Synechococcales;f__Cyanobiaceae;g__Cyanobium_PCC-6307
ASV333	0	0.000238652	0	0	k__Bacteria;p__Actinobacteriota;c__Actinobacteria;o__Frankiales;f__Sporichthyaceae
ASV334	0	0.000167056	0.000143191	0	k__Bacteria;p__Actinobacteriota;c__Actinobacteria;o__Frankiales;f__Sporichthyaceae;g__hgcI_clade;s__
ASV335	0	0	0.000357978	0	k__Bacteria;p__Proteobacteria;c__Gammaproteobacteria;o__Pseudomonadales;f__Pseudomonadaceae;g__Pseudomonas
ASV336	2.38652e-05	0.000214787	0	0	k__Bacteria;p__Verrucomicrobiota;c__Chlamydiae;o__Chlamydiales
ASV337	0	0.000214787	0	0	k__Bacteria;p__Actinobacteriota;c__Acidimicrobiia;o__Microtrichales;f__Ilumatobacteraceae;g__CL500-29_marine_group;s__
ASV338	0.000238652	4.77304e-05	0	0	k__Bacteria;p__Actinobacteriota;c__Coriobacteriia;o__Coriobacteriales;f__Coriobacteriaceae;g__Collinsella
ASV339	0.000119326	7.15956e-05	9.54608e-05	0	k__Bacteria;p__Firmicutes;c__Bacilli;o__Erysipelotrichales;f__Erysipelotrichaceae;g__Allobaculum;s__
ASV340	0.000286383	0	0	0	k__Bacteria;p__Firmicutes;c__Clostridia;o__Oscillospirales;f__Ruminococcaceae;g__Faecalibacterium;s__
ASV341	0	9.54608e-05	0	0.000429574	k__Bacteria;p__Proteobacteria;c__Alphaproteobacteria;o__Rhizobiales
ASV342	0	0	0	0.000787552	k__Bacteria;p__Acidobacteriota;c__Vicinamibacteria;o__Subgroup_17
ASV343	0	0	4.77304e-05	0.000739821	k__Bacteria;p__Actinobacteriota;c__Actinobacteria;o__Micromonosporales;f__Micromonosporaceae
ASV344	2.38652e-05	9.54608e-05	0	0.000381843	k__Bacteria;p__Proteobacteria;c__Alphaproteobacteria;o__Rhizobiales;f__Xanthobacteraceae;g__Bradyrhizobium
ASV345	0	0	0	0.000787552	k__Bacteria;p__Planctomycetota;c__Planctomycetes;o__Pirellulales;f__Pirellulaceae;g__Pirellula
ASV346	0	0	0	0.000787552	k__Bacteria;p__Proteobacteria;c__Alphaproteobacteria;o__Rhizobiales;f__unidentified_Rhizobiales;g__Phreatobacter
ASV347	0.000286383	0	0	0	k__Bacteria;p__Bacteroidota;c__Bacteroidia;o__Bacteroidales;f__Muribaculaceae;g__;s__
ASV348	0.000214787	0	4.77304e-05	0	k__Bacteria;p__Proteobacteria;c__Alphaproteobacteria;o__Caulobacterales;f__Hyphomonadaceae;g__UKL13-1;s__alpha_proteobacterium_A4
ASV349	0	0.000214787	0	0	k__Bacteria;p__Cyanobacteria;c__Cyanobacteriia;o__Cyanobacteriales;f__Nostocaceae;g__Aphanizomenon_NIES81
ASV350	0	0.000214787	0	0	k__Bacteria;p__Firmicutes;c__Clostridia;o__Oscillospirales;f__Oscillospiraceae;g__UCG-005;s__
ASV351	0	0.000214787	0	0	k__Bacteria;p__Proteobacteria;c__Gammaproteobacteria;o__Burkholderiales;f__Burkholderiaceae;g__Polynucleobacter
ASV352	0	0	0.000334113	0	k__Bacteria;p__Proteobacteria;c__Alphaproteobacteria;o__Sphingomonadales;f__Sphingomonadaceae;g__Sphingomonas
ASV353	0	0	0.000334113	0	k__Bacteria;p__Planctomycetota;c__Planctomycetes;o__Pirellulales;f__Pirellulaceae;g__;s__
ASV354	0	0.000190922	0	0	k__Bacteria;p__Bacteroidota;c__Bacteroidia;o__Bacteroidales;f__Prevotellaceae;g__Prevotellaceae_NK3B31_group;s__
ASV355	0	0	0.000357978	0	k__Bacteria;p__Proteobacteria;c__Gammaproteobacteria;o__Burkholderiales;f__Comamonadaceae
ASV356	0	0	0.000357978	0	k__Bacteria;p__Proteobacteria;c__Gammaproteobacteria;o__Burkholderiales;f__Oxalobacteraceae
ASV357	2.38652e-05	0.000167056	0	0	k__Bacteria;p__Proteobacteria;c__Alphaproteobacteria;o__Rhizobiales;f__Stappiaceae
ASV358	0.000119326	0.000119326	0	0	k__Bacteria;p__Planctomycetota;c__Phycisphaerae;o__Phycisphaerales;f__Phycisphaeraceae;g__CL500-3;s__
ASV359	0.000190922	7.15956e-05	0	0	k__Bacteria;p__Firmicutes;c__Bacilli;o__Erysipelotrichales;f__Erysipelotrichaceae;g__Turicibacter;s__
ASV360	0	0	0	0.000811417	k__Bacteria;p__Cyanobacteria;c__Cyanobacteriia;o__Cyanobacteriales;f__Nostocaceae
ASV361	0	0	0	0.000763687	k__Bacteria;p__Proteobacteria;c__Gammaproteobacteria;o__Burkholderiales;f__Rhodocyclaceae
ASV362	0	0	0	0.000763687	k__Bacteria;p__Proteobacteria;c__Gammaproteobacteria;o__Burkholderiales
ASV363	0.000143191	0.000167056	0	0	k__Bacteria;p__Firmicutes;c__Clostridia;o__Oscillospirales;f__Ruminococcaceae;g__Subdoligranulum
ASV364	0	0.000190922	0	0	k__Bacteria;p__Verrucomicrobiota;c__Verrucomicrobiae;o__Methylacidiphilales;f__Methylacidiphilaceae;g__;s__
ASV365	0	9.54608e-05	0.000214787	0	k__Bacteria;p__Actinobacteriota;c__Acidimicrobiia;o__Microtrichales;f__Ilumatobacteraceae;g__CL500-29_marine_group;s__
ASV366	0	0.000190922	0	0	k__Bacteria;p__Firmicutes;c__Clostridia;o__Lachnospirales;f__Lachnospiraceae
ASV367	4.77304e-05	0.000167056	0	0	k__Bacteria;p__Bacteroidota;c__Bacteroidia;o__Flavobacteriales;f__Flavobacteriaceae;g__Flavobacterium
ASV368	0	0	0	0.000739821	k__Bacteria;p__Proteobacteria;c__Gammaproteobacteria;o__Burkholderiales;f__Rhodocyclaceae
ASV369	0.000238652	0	2.38652e-05	0	k__Bacteria;p__Proteobacteria;c__Gammaproteobacteria;o__Burkholderiales
ASV370	0	0	0	0.000739821	k__Bacteria;p__Proteobacteria;c__Alphaproteobacteria;o__Caulobacterales;f__Hyphomonadaceae;g__SWB02;s__
ASV371	0	0	0.000190922	0.000286383	k__Bacteria;p__Proteobacteria;c__Alphaproteobacteria;o__Caulobacterales;f__Caulobacteraceae;g__Brevundimonas;s__Brevundimonas_balnearis
ASV372	0	0	0	0.000739821	k__Bacteria;p__Proteobacteria;c__Gammaproteobacteria;o__Burkholderiales
ASV373	0	9.54608e-05	0.000119326	0	k__Bacteria;p__Firmicutes;c__Clostridia;o__Lachnospirales;f__Lachnospiraceae
ASV374	0	0	0.000334113	0	k__Bacteria;p__Cyanobacteria;c__Cyanobacteriia;o__Synechococcales;f__Cyanobiaceae;g__Cyanobium_PCC-6307
ASV375	0	0	0.000262517	9.54608e-05	k__Bacteria;p__Bacteroidota;c__Bacteroidia;o__Flavobacteriales;f__Weeksellaceae;g__Soonwooa;s__Soonwooa_buanensis
ASV376	4.77304e-05	0	0.000262517	0	k__Bacteria;p__Bacteroidota;c__Bacteroidia;o__Flavobacteriales;f__Flavobacteriaceae;g__Flavobacterium
ASV377	0	0.000190922	0	0	k__Bacteria;p__Bacteroidota;c__Bacteroidia;o__Bacteroidales;f__Muribaculaceae;g__;s__
ASV378	0	0	0.000119326	0.000477304	k__Bacteria;p__Proteobacteria;c__Alphaproteobacteria;o__unidentified_Alphaproteobacteria;f__unidentified_Alphaproteobacteria;g__unidentified_Alphaproteobacteria;s__bacterium_enrichment_culture_clone_Anammox_49
ASV379	4.77304e-05	0.000167056	0	0	k__Bacteria;p__Proteobacteria;c__Alphaproteobacteria;o__Rickettsiales;f__Mitochondria
ASV380	0	0	0	0.000763687	k__Bacteria;p__Proteobacteria;c__Gammaproteobacteria;o__Burkholderiales;f__Rhodocyclaceae
ASV381	9.54608e-05	2.38652e-05	0.000143191	0	k__Bacteria;p__Bacteroidota;c__Bacteroidia;o__Bacteroidales;f__Muribaculaceae;g__;s__
ASV382	7.15956e-05	0.000167056	0	0	k__Bacteria;p__Verrucomicrobiota;c__Verrucomicrobiae;o__Methylacidiphilales;f__Methylacidiphilaceae;g__unidentified_Methylacidiphilaceae;s__Chlorophyta_symbiont_of_Baikalospongia_sp
ASV383	0	0	0.000286383	0	k__Bacteria;p__Proteobacteria;c__Alphaproteobacteria;o__Sphingomonadales;f__Sphingomonadaceae;g__Sphingomonas
ASV384	0	0	0.000310248	0	k__Bacteria;p__Proteobacteria;c__Gammaproteobacteria;o__Pseudomonadales;f__Moraxellaceae;g__Acinetobacter
ASV385	0	0.000167056	0	0	k__Bacteria;p__Firmicutes;c__Clostridia;o__Oscillospirales;f__Ruminococcaceae;g__Subdoligranulum
ASV386	7.15956e-05	0.000119326	0	0	k__Bacteria;p__Cyanobacteria;c__Cyanobacteriia;o__Synechococcales;f__Cyanobiaceae;g__Cyanobium_PCC-6307
ASV387	0.000119326	4.77304e-05	9.54608e-05	0	k__Bacteria;p__Firmicutes;c__Clostridia;o__Lachnospirales;f__Lachnospiraceae;g__Lachnospiraceae_NK4A136_group;s__Lachnospiraceae_bacterium_GAM79
ASV388	0.000238652	0	0	0	k__Bacteria;p__Firmicutes;c__Bacilli
ASV389	0	0	0	0.000692091	k__Bacteria;p__Bacteroidota;c__Bacteroidia;o__Chitinophagales;f__Chitinophagaceae;g__Dinghuibacter;s__
ASV390	0	0	0	0.000692091	k__Bacteria;p__Proteobacteria;c__Gammaproteobacteria;o__Burkholderiales
ASV391	0	0	0.000190922	0.000286383	k__Bacteria;p__Proteobacteria;c__Alphaproteobacteria;o__Sphingomonadales;f__Sphingomonadaceae;g__Porphyrobacter
ASV392	0	0.000167056	0	0	k__Bacteria;p__Chloroflexi;c__Chloroflexia;o__Chloroflexales;f__Chloroflexaceae;g__Candidatus_Chloroploca;s__Chloroflexi_bacterium_Kir15-3F
ASV393	0	0	0.000286383	0	k__Bacteria;p__Firmicutes;c__Bacilli;o__Exiguobacterales;f__Exiguobacteraceae;g__Exiguobacterium
ASV394	0	2.38652e-05	0.000238652	0	k__Bacteria;p__Proteobacteria;c__Alphaproteobacteria;o__Rhizobiales;f__Pleomorphomonadaceae;g__Prosthecomicrobium;s__Prosthecomicrobium_hirschii
ASV395	0	0.000190922	0	0	k__Bacteria;p__Cyanobacteria;c__Cyanobacteriia;o__Synechococcales;f__Cyanobiaceae;g__Cyanobium_PCC-6307
ASV396	0	7.15956e-05	0.000143191	0	k__Bacteria;p__Planctomycetota;c__Planctomycetes;o__Pirellulales;f__Pirellulaceae;g__Blastopirellula;s__bacterium_enrichment_culture_clone_B55(2011)
ASV397	0	0.000143191	7.15956e-05	0	k__Bacteria;p__Firmicutes;c__Clostridia;o__Lachnospirales;f__Lachnospiraceae;g__[Ruminococcus]_gnavus_group;s__
ASV398	0	0	0	0.000644361	k__Bacteria
ASV399	0.000190922	4.77304e-05	0	0	k__Bacteria;p__Planctomycetota;c__Planctomycetes;o__Gemmatales;f__Gemmataceae;g__unidentified_Gemmataceae;s__bacterium_enrichment_culture_clone_B145(2011)
ASV400	0	0	0	0.000644361	k__Bacteria;p__Proteobacteria;c__Alphaproteobacteria;o__Rhizobiales
ASV401	0	0	0	0.000668226	k__Bacteria;p__Proteobacteria;c__Gammaproteobacteria;o__Burkholderiales
ASV402	0	0	0.000190922	0.000214787	k__Bacteria;p__Proteobacteria;c__Gammaproteobacteria;o__Burkholderiales;f__Oxalobacteraceae
ASV403	0	0	0	0.000668226	k__Bacteria;p__Proteobacteria;c__Alphaproteobacteria;o__Rhizobiales;f__Beijerinckiaceae
ASV404	0	0	0.000310248	0	k__Bacteria;p__Proteobacteria;c__Gammaproteobacteria;o__Burkholderiales
ASV405	0	0	0.000262517	0	k__Bacteria;p__Proteobacteria;c__Gammaproteobacteria;o__Burkholderiales;f__Sutterellaceae;g__AAP99;s__
ASV406	0	0.000190922	0	0	k__Bacteria;p__Proteobacteria;c__Gammaproteobacteria;o__Burkholderiales
ASV407	0	0.000143191	7.15956e-05	0	k__Bacteria;p__Firmicutes;c__Clostridia;o__Lachnospirales;f__Lachnospiraceae
ASV408	9.54608e-05	0.000119326	0	0	k__Bacteria;p__Firmicutes;c__Clostridia;o__Oscillospirales;f__Ruminococcaceae;g__Faecalibacterium
ASV409	0	0	0.000262517	0	k__Bacteria;p__Proteobacteria;c__Gammaproteobacteria;o__Burkholderiales;f__Oxalobacteraceae;g__Massilia
ASV410	0	0	0.000262517	0	k__Bacteria;p__Proteobacteria;c__Alphaproteobacteria;o__Sphingomonadales;f__Sphingomonadaceae;g__Sphingomonas
ASV411	0	0	0.000262517	0	k__Bacteria;p__Proteobacteria;c__Alphaproteobacteria;o__Rhizobiales;f__Rhizobiaceae;g__Allorhizobium-Neorhizobium-Pararhizobium-Rhizobium
ASV412	0	0.000190922	0	0	k__Bacteria;p__Bacteroidota;c__Bacteroidia;o__Flavobacteriales;f__Weeksellaceae;g__Chryseobacterium
ASV413	0	0.000190922	0	0	k__Bacteria;p__Bacteroidota;c__Bacteroidia;o__Sphingobacteriales;f__Sphingobacteriaceae;g__Sphingobacterium;s__Sphingobacterium_nematocida
ASV414	0.000167056	0	9.54608e-05	0	k__Bacteria;p__Planctomycetota;c__Planctomycetes;o__Planctomycetales;f__Rubinisphaeraceae;g__;s__
ASV415	0	0.000167056	0	0	k__Archaea;p__Euryarchaeota;c__Methanobacteria;o__Methanobacteriales;f__Methanobacteriaceae;g__Methanobrevibacter
ASV416	4.77304e-05	9.54608e-05	2.38652e-05	0	k__Bacteria;p__Firmicutes;c__Clostridia;o__Oscillospirales;f__Oscillospiraceae;g__Oscillospira;s__
ASV417	4.77304e-05	9.54608e-05	0.000190922	0	k__Bacteria;p__Proteobacteria;c__Gammaproteobacteria;o__Burkholderiales;f__Methylophilaceae;g__Methylophilus
ASV418	0	0	0	0.000644361	k__Bacteria;p__Proteobacteria;c__Gammaproteobacteria;o__Burkholderiales;f__Comamonadaceae
ASV419	0.000143191	0	0	0.000262517	k__Bacteria;p__Proteobacteria;c__Alphaproteobacteria;o__Rhizobiales;f__A0839;g__;s__
ASV420	0	0	0	0.000644361	k__Bacteria;p__Proteobacteria;c__Gammaproteobacteria;o__Burkholderiales;f__Comamonadaceae
ASV421	0.000214787	0	9.54608e-05	0	k__Bacteria;p__Bacteroidota;c__Bacteroidia;o__Bacteroidales;f__Muribaculaceae;g__;s__
ASV422	0	0.000167056	0	0	k__Bacteria
ASV423	0	0	0.000262517	0	k__Bacteria;p__Proteobacteria;c__Gammaproteobacteria;o__Pseudomonadales;f__Moraxellaceae;g__Acinetobacter
ASV424	0	9.54608e-05	0.000119326	0	k__Bacteria;p__Firmicutes;c__Clostridia;o__Oscillospirales;f__Oscillospiraceae;g__UCG-005;s__
ASV425	0	4.77304e-05	0.000190922	0	k__Bacteria;p__Proteobacteria;c__Gammaproteobacteria;o__Burkholderiales;f__Sutterellaceae;g__AAP99;s__Derxia_sp_AA1
ASV426	0	7.15956e-05	0.000119326	0	k__Bacteria;p__Chloroflexi;c__Anaerolineae;o__SBR1031;f__A4b;g__OLB15;s__Chloroflexi_bacterium_OLB15
ASV427	7.15956e-05	7.15956e-05	4.77304e-05	0	k__Bacteria;p__Planctomycetota;c__Planctomycetes;o__Planctomycetales;f__Schlesneriaceae;g__Planctopirus;s__Planctopirus_limnophila
ASV428	0.000214787	0	0	0	k__Bacteria;p__Bacteroidota;c__Bacteroidia;o__Bacteroidales;f__Bacteroidaceae;g__Bacteroides
ASV429	0	0	9.54608e-05	0.000381843	k__Bacteria;p__Proteobacteria;c__Alphaproteobacteria;o__Rhizobiales;f__Beijerinckiaceae;g__Methylobacterium-Methylorubrum
ASV430	0	0	0	0.00059663	k__Bacteria;p__Cyanobacteria;c__Cyanobacteriia;o__Cyanobacteriales
ASV431	0	0	0	0.000620495	k__Bacteria;p__Proteobacteria;c__Gammaproteobacteria;o__Burkholderiales;f__SC-I-84;g__;s__
ASV432	9.54608e-05	2.38652e-05	0.000143191	0	k__Bacteria;p__Planctomycetota;c__Phycisphaerae;o__Phycisphaerales;f__Phycisphaeraceae;g__CL500-3;s__
ASV433	0	0	0.000238652	0	k__Bacteria;p__Bacteroidota;c__Bacteroidia;o__Flavobacteriales;f__Weeksellaceae;g__Chryseobacterium;s__Flavobacterium_sp_PNS_BS-1
ASV434	0	0.000167056	0	0	k__Bacteria;p__Firmicutes;c__Clostridia;o__Clostridiales;f__Clostridiaceae;g__Clostridium_sensu_stricto_1;s__Clostridium_sp_CL-2
ASV435	0	0.000143191	0	0	k__Bacteria
ASV436	0	0.000190922	0	0	k__Bacteria;p__Actinobacteriota;c__Coriobacteriia;o__Coriobacteriales;f__Eggerthellaceae
ASV437	0	0	0	0.00059663	k__Bacteria;p__Proteobacteria;c__Alphaproteobacteria;o__Caulobacterales;f__Hyphomonadaceae
ASV438	9.54608e-05	0.000119326	0	0	k__Bacteria;p__Firmicutes;c__Clostridia;o__Oscillospirales;f__[Eubacterium]_coprostanoligenes_group;g__;s__
ASV439	0	9.54608e-05	4.77304e-05	0.000238652	k__Bacteria;p__Proteobacteria;c__Gammaproteobacteria;o__Burkholderiales;f__Chitinimonadaceae;g__Chitinimonas;s__Chitinimonas_taiwanensis
ASV440	0	0	0	0.00059663	k__Bacteria;p__Proteobacteria;c__Gammaproteobacteria;o__Burkholderiales;f__Comamonadaceae
ASV441	0	0	0	0.00059663	k__Bacteria;p__Proteobacteria;c__Gammaproteobacteria;o__Burkholderiales;f__SC-I-84;g__;s__
ASV442	0	0	0.000238652	0	k__Bacteria;p__Proteobacteria;c__Alphaproteobacteria;o__Caulobacterales;f__Caulobacteraceae;g__Asticcacaulis;s__Asticcacaulis_sp_p51(2011)
ASV443	0	0.000119326	9.54608e-05	0	k__Bacteria;p__Proteobacteria;c__Gammaproteobacteria;o__Legionellales;f__Legionellaceae;g__unidentified_Legionellaceae;s__Legionella_sp_LHG-1BW4
ASV444	0	0.000167056	0	0	k__Bacteria;p__Firmicutes;c__Clostridia;o__Oscillospirales;f__Ruminococcaceae;g__;s__
ASV445	0	0.000167056	0	0	k__Bacteria;p__Firmicutes;c__Clostridia;o__Oscillospirales;f__Butyricicoccaceae;g__;s__
ASV446	4.77304e-05	9.54608e-05	0	0	k__Bacteria;p__Firmicutes;c__Bacilli;o__Erysipelotrichales;f__Erysipelotrichaceae;g__;s__
ASV447	0.000143191	0	7.15956e-05	0	k__Bacteria;p__Proteobacteria;c__Alphaproteobacteria;o__Sphingomonadales;f__Sphingomonadaceae;g__Novosphingobium
ASV448	2.38652e-05	4.77304e-05	0.000119326	0	k__Bacteria;p__Bacteroidota;c__Bacteroidia;o__Bacteroidales;f__Bacteroidales_RF16_group;g__;s__
ASV449	0	0	0	0.0005489	k__Bacteria;p__Proteobacteria;c__Gammaproteobacteria;o__Burkholderiales;f__Comamonadaceae
ASV450	0.000190922	0	0	0	k__Bacteria;p__Firmicutes;c__Clostridia;o__Lachnospirales;f__Lachnospiraceae;g__Lachnospira
ASV451	4.77304e-05	0	0	0.000405709	k__Bacteria;p__Proteobacteria;c__Alphaproteobacteria;o__Rhizobiales;f__unidentified_Rhizobiales;g__Alsobacter;s__
ASV452	0	0	0	0.0005489	k__Bacteria;p__Acidobacteriota;c__Vicinamibacteria;o__Vicinamibacterales;f__Vicinamibacteraceae;g__Luteitalea;s__
ASV453	0	0	0	0.000572765	k__Bacteria;p__Myxococcota;c__Polyangia;o__Polyangiales;f__Polyangiaceae;g__;s__
ASV454	0	0	7.15956e-05	0.000381843	k__Bacteria;p__Planctomycetota;c__Planctomycetes;o__Planctomycetales;f__;g__;s__
ASV455	0	0	0	0.0005489	k__Bacteria;p__Proteobacteria;c__Gammaproteobacteria;o__Burkholderiales;f__Rhodocyclaceae;g__Uliginosibacterium
ASV456	0	0	0.000262517	0	k__Bacteria;p__Firmicutes;c__Clostridia;o__Oscillospirales;f__Oscillospiraceae;g__Colidextribacter
ASV457	0	9.54608e-05	9.54608e-05	0	k__Bacteria;p__Firmicutes;c__Negativicutes;o__Veillonellales-Selenomonadales;f__Selenomonadaceae;g__Anaerovibrio;s__
ASV458	0	0.000143191	0	0	k__Bacteria;p__Firmicutes;c__Clostridia;o__Oscillospirales;f__Ruminococcaceae
ASV459	0	0.000143191	0	0	k__Bacteria;p__Verrucomicrobiota;c__Chlamydiae;o__Chlamydiales
ASV460	0	0.000143191	0	0	k__Bacteria
ASV461	7.15956e-05	0	0.000119326	0	k__Bacteria;p__Proteobacteria;c__Gammaproteobacteria;o__Burkholderiales;f__Comamonadaceae
ASV462	9.54608e-05	7.15956e-05	0	0	k__Bacteria;p__Proteobacteria;c__Alphaproteobacteria;o__Rhodobacterales;f__Rhodobacteraceae
ASV463	7.15956e-05	9.54608e-05	0	0	k__Bacteria;p__Firmicutes;c__Clostridia;o__Oscillospirales;f__Oscillospiraceae
ASV464	0.000190922	0	0	0	k__Bacteria;p__Bacteroidota;c__Bacteroidia;o__Chitinophagales;f__Chitinophagaceae;g__Lacibacter;s__Lacibacter_cauensis
ASV465	0	0	0	0.0005489	k__Bacteria;p__Proteobacteria;c__Gammaproteobacteria;o__Burkholderiales;f__Chromobacteriaceae;g__Vogesella
ASV466	0	0	0	0.0005489	k__Bacteria;p__Proteobacteria;c__Alphaproteobacteria;o__Rhizobiales;f__Rhizobiaceae;g__Mesorhizobium
ASV467	0	0	0	0.0005489	k__Bacteria;p__Proteobacteria;c__Gammaproteobacteria;o__Burkholderiales;f__Comamonadaceae
ASV468	0	0	0.000167056	0.000167056	k__Bacteria;p__Bacteroidota;c__Bacteroidia;o__Cytophagales;f__Microscillaceae
ASV469	0	0	0	0.0005489	k__Bacteria;p__Proteobacteria;c__Alphaproteobacteria
ASV470	0	0	0	0.0005489	k__Bacteria;p__Planctomycetota;c__Planctomycetes;o__Gemmatales;f__Gemmataceae;g__Fimbriiglobus;s__
ASV471	0	0	0	0.0005489	k__Bacteria;p__Proteobacteria;c__Alphaproteobacteria;o__Rhodobacterales;f__Rhodobacteraceae
ASV472	0	0	0.000214787	0	k__Bacteria;p__Firmicutes;c__Clostridia;o__Clostridiales;f__Clostridiaceae;g__Clostridium_sensu_stricto_1;s__
ASV473	0	0	0.000238652	0	k__Bacteria;p__Chloroflexi;c__Chloroflexia;o__Chloroflexales;f__Roseiflexaceae;g__;s__
ASV474	0	0.000143191	0	0	k__Bacteria;p__Proteobacteria;c__Gammaproteobacteria;o__Legionellales;f__Legionellaceae;g__Legionella
ASV475	0	9.54608e-05	4.77304e-05	0	k__Bacteria;p__Firmicutes;c__Clostridia;o__Clostridia_UCG-014;f__;g__;s__
ASV476	0	0.000143191	2.38652e-05	0	k__Bacteria;p__Actinobacteriota;c__Actinobacteria;o__Micrococcales;f__Microbacteriaceae;g__Candidatus_Aquiluna;s__
ASV477	0	0.000143191	0	0	k__Archaea;p__Euryarchaeota;c__Methanobacteria;o__Methanobacteriales;f__Methanobacteriaceae;g__Methanobrevibacter;s__Methanobrevibacter_wolinii
ASV478	0	0.000143191	0	0	k__Bacteria;p__Firmicutes;c__Clostridia;o__Oscillospirales;f__[Eubacterium]_coprostanoligenes_group;g__;s__
ASV479	9.54608e-05	9.54608e-05	0	0	k__Bacteria;p__Bacteroidota;c__Bacteroidia;o__Bacteroidales;f__Bacteroidaceae;g__Bacteroides
ASV480	0	0	0	0.000525035	k__Bacteria;p__Actinobacteriota;c__Actinobacteria;o__Micromonosporales;f__Micromonosporaceae;g__Dactylosporangium;s__
ASV481	0	0	0	0.000525035	k__Bacteria;p__Proteobacteria;c__Gammaproteobacteria;o__Burkholderiales;f__Nitrosomonadaceae;g__Ellin6067;s__
ASV482	0	0	0	0.000525035	k__Bacteria;p__Bacteroidota;c__Bacteroidia;o__Chitinophagales;f__Chitinophagaceae;g__Dinghuibacter;s__
ASV483	0	0	0	0.000525035	k__Bacteria;p__Cyanobacteria;c__Cyanobacteriia;o__Cyanobacteriales;f__Phormidiaceae;g__Phormidium_IAM_M-71
ASV484	0	0	0	0.000525035	k__Bacteria;p__Bacteroidota;c__Bacteroidia;o__Flavobacteriales;f__Flavobacteriaceae;g__Flavobacterium
ASV485	4.77304e-05	2.38652e-05	0.000119326	0	k__Bacteria;p__Bacteroidota;c__Bacteroidia;o__Bacteroidales;f__Muribaculaceae;g__;s__
ASV486	0.000119326	7.15956e-05	0	0	k__Bacteria;p__Firmicutes;c__Clostridia;o__Lachnospirales;f__Lachnospiraceae
ASV487	0	9.54608e-05	7.15956e-05	0	k__Bacteria;p__Firmicutes;c__Clostridia;o__Lachnospirales;f__Lachnospiraceae;g__Blautia
ASV488	0	9.54608e-05	4.77304e-05	0	k__Bacteria;p__Firmicutes;c__Clostridia;o__Clostridia_UCG-014;f__;g__;s__
ASV489	0	0.000143191	0	0	k__Bacteria;p__Proteobacteria;c__Alphaproteobacteria;o__Rickettsiales;f__Fokiniaceae;g__;s__
ASV490	0	0.000143191	0	0	k__Bacteria;p__Actinobacteriota;c__Coriobacteriia;o__Coriobacteriales;f__Eggerthellaceae;g__Eggerthella;s__
ASV491	0	0.000143191	0	0	k__Bacteria;p__Firmicutes;c__Clostridia;o__Lachnospirales;f__Lachnospiraceae
ASV492	0	0.000119326	0	0	k__Bacteria
ASV493	0	0.000143191	0	0	k__Bacteria;p__Firmicutes;c__Bacilli;o__Lactobacillales;f__Lactobacillaceae;g__Lactobacillus
ASV494	0	0.000119326	0	0	k__Bacteria;p__Proteobacteria;c__Alphaproteobacteria;o__Zavarziniales;f__Zavarziniaceae
ASV495	7.15956e-05	0	0.000119326	0	k__Bacteria;p__Firmicutes;c__Clostridia;o__Lachnospirales;f__Lachnospiraceae
ASV496	9.54608e-05	4.77304e-05	0	0	k__Bacteria;p__Firmicutes;c__Clostridia;o__Oscillospirales;f__[Eubacterium]_coprostanoligenes_group;g__;s__
ASV497	0	0	0	0.000477304	k__Bacteria;p__Proteobacteria;c__Gammaproteobacteria;o__Burkholderiales;f__Rhodocyclaceae
ASV498	0	0	0.000119326	0.000190922	k__Bacteria;p__Cyanobacteria;c__Cyanobacteriia;o__Synechococcales;f__Cyanobiaceae;g__Cyanobium_PCC-6307
ASV499	0	0	0	0.000501169	k__Bacteria;p__Proteobacteria;c__Alphaproteobacteria;o__Sphingomonadales;f__Sphingomonadaceae;g__Sphingomonas
ASV500	0	0	0	0.000477304	k__Bacteria;p__Proteobacteria;c__Alphaproteobacteria;o__Rhizobiales
ASV501	0	0	0	0.000501169	k__Bacteria;p__Bacteroidota;c__Bacteroidia;o__Chitinophagales;f__Chitinophagaceae
ASV502	7.15956e-05	7.15956e-05	0	0	k__Bacteria;p__Acidobacteriota;c__Blastocatellia;o__11-24;f__;g__;s__
ASV503	0	0.000119326	4.77304e-05	0	k__Bacteria;p__Firmicutes;c__Clostridia;o__Christensenellales;f__Christensenellaceae;g__Christensenellaceae_R-7_group;s__
ASV504	0	7.15956e-05	7.15956e-05	0	k__Bacteria;p__Firmicutes;c__Clostridia;o__Oscillospirales;f__Oscillospiraceae;g__UCG-002;s__
ASV505	0	2.38652e-05	0.000143191	0	k__Bacteria;p__Desulfobacterota;c__Desulfovibrionia;o__Desulfovibrionales;f__Desulfovibrionaceae;g__Desulfovibrio
ASV506	0	0	0.000190922	0	k__Bacteria;p__Proteobacteria;c__Alphaproteobacteria;o__Azospirillales;f__Azospirillaceae;g__Azospirillum
ASV507	7.15956e-05	4.77304e-05	0	0	k__Bacteria;p__Proteobacteria;c__Gammaproteobacteria;o__Xanthomonadales;f__Xanthomonadaceae;g__Lysobacter
ASV508	0.000119326	2.38652e-05	0	0	k__Bacteria
ASV509	9.54608e-05	0	4.77304e-05	0	k__Bacteria;p__Proteobacteria;c__Gammaproteobacteria;o__Burkholderiales
ASV510	9.54608e-05	4.77304e-05	0	0	k__Bacteria;p__Bacteroidota;c__Bacteroidia;o__Bacteroidales;f__Tannerellaceae;g__Parabacteroides;s__Parabacteroides_goldsteinii
ASV511	0	0.000119326	0	0	k__Bacteria;p__Actinobacteriota;c__Actinobacteria;o__Frankiales;f__Sporichthyaceae;g__hgcI_clade
ASV512	0	0.000119326	0	0	k__Bacteria;p__Firmicutes;c__Clostridia;o__Lachnospirales;f__Lachnospiraceae
ASV513	0	0.000119326	0	0	k__Bacteria;p__Proteobacteria;c__Alphaproteobacteria;o__Rhizobiales;f__Rhizobiaceae;g__Pseudochrobactrum
ASV514	0	0.000119326	0	0	k__Bacteria;p__Proteobacteria;c__Gammaproteobacteria;o__Pseudomonadales;f__Moraxellaceae;g__Psychrobacter
ASV515	0	0.000119326	0	0	k__Bacteria;p__Firmicutes;c__Clostridia;o__Christensenellales;f__Christensenellaceae;g__Christensenellaceae_R-7_group;s__
ASV516	0	9.54608e-05	0	0	k__Bacteria;p__Spirochaetota;c__Spirochaetia;o__Spirochaetales;f__Spirochaetaceae;g__Treponema;s__Treponema_sp_Ru2
ASV517	0	7.15956e-05	7.15956e-05	0	k__Bacteria;p__Bacteroidota;c__Bacteroidia;o__Bacteroidales;f__Bacteroidaceae;g__Bacteroides;s__Bacteroides_coprophilus
ASV518	0	7.15956e-05	7.15956e-05	0	k__Bacteria;p__Patescibacteria
ASV519	0	0.000119326	0	0	k__Bacteria;p__Firmicutes;c__Clostridia;o__Clostridia_UCG-014;f__;g__;s__
ASV520	0	0.000119326	0	0	k__Bacteria;p__Proteobacteria;c__Gammaproteobacteria;o__Burkholderiales;f__Comamonadaceae;g__Comamonas
ASV521	0	9.54608e-05	7.15956e-05	0	k__Bacteria;p__Bacteroidota;c__Bacteroidia;o__Bacteroidales;f__Tannerellaceae;g__Parabacteroides
ASV522	0	0	0.000214787	0	k__Bacteria;p__Actinobacteriota;c__Actinobacteria;o__Bifidobacteriales;f__Bifidobacteriaceae;g__Bifidobacterium
ASV523	0.000190922	0	0	0	k__Bacteria;p__Firmicutes;c__Clostridia;o__Clostridiales;f__Clostridiaceae;g__Clostridium_sensu_stricto_1
ASV524	0.000167056	0	0	0	k__Bacteria;p__Firmicutes;c__Clostridia;o__Lachnospirales;f__Lachnospiraceae;g__Roseburia;s__Roseburia_intestinalis
ASV525	0	0	0.000119326	0.000167056	k__Bacteria;p__Proteobacteria;c__Alphaproteobacteria;o__Rickettsiales;f__SM2D12;g__;s__
ASV526	0.000119326	4.77304e-05	0	0	k__Bacteria;p__Firmicutes;c__Clostridia;o__Lachnospirales;f__Lachnospiraceae;g__Blautia
ASV527	2.38652e-05	0	0.000167056	0	k__Bacteria;p__Bdellovibrionota;c__Bdellovibrionia;o__Bacteriovoracales;f__Bacteriovoracaceae;g__Peredibacter;s__
ASV528	0	0	0	0.000453439	k__Bacteria;p__Actinobacteriota;c__Actinobacteria;o__Micromonosporales;f__Micromonosporaceae
ASV529	0	0	0	0.000453439	k__Bacteria;p__Cyanobacteria;c__Cyanobacteriia;o__Cyanobacteriales
ASV530	2.38652e-05	0	0	0.000334113	k__Bacteria;p__Actinobacteriota;c__Actinobacteria;o__Propionibacteriales;f__Nocardioidaceae;g__Nocardioides
ASV531	0	0	0	0.000453439	k__Bacteria;p__Acidobacteriota;c__Vicinamibacteria;o__Vicinamibacterales;f__Vicinamibacteraceae;g__Vicinamibacter;s__
ASV532	0	0	9.54608e-05	0.000214787	k__Bacteria;p__Proteobacteria;c__Alphaproteobacteria;o__Rhodobacterales;f__Rhodobacteraceae;g__Gemmobacter
ASV533	0	0	0	0.000477304	k__Bacteria;p__Proteobacteria;c__Alphaproteobacteria;o__Rhodobacterales;f__Rhodobacteraceae
ASV534	0	0	0	0.000501169	k__Bacteria;p__Proteobacteria;c__Gammaproteobacteria;o__Burkholderiales;f__Comamonadaceae
ASV535	0	0	0	0.000501169	k__Bacteria;p__Proteobacteria;c__Gammaproteobacteria;o__Burkholderiales;f__Sutterellaceae;g__AAP99;s__Piscinibacterium_candidicorallinum
ASV536	9.54608e-05	0	2.38652e-05	0	k__Bacteria;p__Verrucomicrobiota;c__Verrucomicrobiae;o__Verrucomicrobiales;f__Akkermansiaceae;g__Akkermansia;s__Akkermansia_muciniphila
ASV537	0.000167056	0	0	0	k__Bacteria;p__Bacteroidota;c__Bacteroidia;o__Bacteroidales;f__Muribaculaceae;g__;s__
ASV538	9.54608e-05	4.77304e-05	0	0	k__Bacteria;p__Bacteroidota;c__Bacteroidia;o__Bacteroidales;f__Bacteroidaceae;g__Bacteroides;s__Bacteroides_sp_Marseille-P3166
ASV539	2.38652e-05	4.77304e-05	7.15956e-05	0	k__Bacteria;p__Bacteroidota;c__Bacteroidia;o__Bacteroidales;f__Prevotellaceae;g__Alloprevotella;s__
ASV540	0	0.000167056	0	0	k__Bacteria;p__Firmicutes;c__Clostridia;o__Oscillospirales;f__Ruminococcaceae;g__Faecalibacterium;s__
ASV541	0	0.000119326	0	0	k__Bacteria;p__Firmicutes;c__Clostridia;o__Oscillospirales;f__Oscillospiraceae;g__UCG-002;s__
ASV542	0	9.54608e-05	0	0	k__Bacteria;p__Firmicutes;c__Bacilli;o__RF39;f__;g__;s__
ASV543	0.000143191	0	0	0	k__Bacteria;p__Proteobacteria;c__Gammaproteobacteria;o__Burkholderiales;f__Chromobacteriaceae;g__Vogesella
ASV544	0	9.54608e-05	0	0	k__Bacteria;p__Firmicutes;c__Clostridia;o__Lachnospirales;f__Lachnospiraceae
ASV545	0	0	0.000190922	0	k__Bacteria;p__Proteobacteria;c__Gammaproteobacteria;o__Enterobacterales;f__Vibrionaceae;g__Vibrio
ASV546	0	0	0.000214787	0	k__Bacteria;p__Proteobacteria;c__Gammaproteobacteria;o__Burkholderiales;f__Oxalobacteraceae;g__Massilia
ASV547	0.000167056	7.15956e-05	0	0	k__Bacteria;p__Actinobacteriota;c__Actinobacteria;o__Bifidobacteriales;f__Bifidobacteriaceae;g__Bifidobacterium
ASV548	0	0	0.000190922	0	k__Bacteria;p__Proteobacteria;c__Gammaproteobacteria;o__Burkholderiales;f__Comamonadaceae;g__Aquabacterium
ASV549	2.38652e-05	9.54608e-05	0	0	k__Bacteria
ASV550	0.000119326	0	0	0	k__Bacteria;p__Bacteroidota;c__Bacteroidia;o__Bacteroidales;f__Muribaculaceae;g__;s__
ASV551	0	0	0	0.000429574	k__Bacteria;p__Proteobacteria;c__Gammaproteobacteria;o__Burkholderiales;f__Chromobacteriaceae;g__Vogesella
ASV552	0	0	0	0.000429574	k__Bacteria;p__Proteobacteria;c__Alphaproteobacteria;o__Rhizobiales;f__Xanthobacteraceae;g__unidentified_Xanthobacteraceae
ASV553	0	0	0	0.000429574	k__Bacteria;p__Proteobacteria;c__Gammaproteobacteria;o__Burkholderiales;f__Nitrosomonadaceae;g__Ellin6067;s__
ASV554	0	0	0	0.000429574	k__Bacteria;p__Gemmatimonadota;c__Gemmatimonadetes;o__Gemmatimonadales;f__Gemmatimonadaceae;g__;s__
ASV555	0	0	0	0.000429574	k__Bacteria;p__Proteobacteria;c__Gammaproteobacteria;o__Burkholderiales
ASV556	0	0	0	0.000429574	k__Bacteria;p__Verrucomicrobiota;c__Verrucomicrobiae;o__Verrucomicrobiales;f__Rubritaleaceae;g__Luteolibacter
ASV557	0.000167056	0	0	0	k__Bacteria;p__Proteobacteria;c__Gammaproteobacteria;o__Burkholderiales
ASV558	0	2.38652e-05	0.000119326	0	k__Bacteria;p__Bacteroidota;c__Bacteroidia;o__Bacteroidales;f__Prevotellaceae;g__Prevotellaceae_UCG-001;s__
ASV559	0	9.54608e-05	0	0	k__Bacteria;p__Bacteroidota;c__Bacteroidia;o__Bacteroidales;f__Muribaculaceae;g__;s__
ASV560	0	7.15956e-05	4.77304e-05	0	k__Bacteria;p__Proteobacteria;c__Alphaproteobacteria;o__SAR11_clade;f__Clade_III;g__unidentified_Clade_III;s__Candidatus_Fonsibacter_ubiquis
ASV561	0	0.000119326	0	0	k__Bacteria;p__Bacteroidota;c__Bacteroidia;o__Bacteroidales;f__Rikenellaceae;g__Alistipes;s__
ASV562	0	4.77304e-05	9.54608e-05	0	k__Bacteria;p__Bacteroidota;c__Bacteroidia;o__Bacteroidales;f__Prevotellaceae
ASV563	0	0	0.000167056	0	k__Bacteria;p__Firmicutes;c__Clostridia;o__Oscillospirales;f__Oscillospiraceae;g__UCG-005;s__
ASV564	0	9.54608e-05	2.38652e-05	0	k__Bacteria;p__Firmicutes;c__Clostridia;o__Christensenellales;f__Christensenellaceae;g__Christensenellaceae_R-7_group;s__
ASV565	0	0.000119326	0	0	k__Bacteria;p__Firmicutes;c__Clostridia;o__Christensenellales;f__Christensenellaceae;g__Christensenellaceae_R-7_group
ASV566	0	0.000143191	0	0	k__Bacteria;p__Firmicutes;c__Bacilli;o__Lactobacillales;f__Lactobacillaceae;g__Ligilactobacillus
ASV567	0	2.38652e-05	9.54608e-05	0	k__Bacteria;p__Proteobacteria;c__Gammaproteobacteria;o__Burkholderiales;f__Methylophilaceae;g__Candidatus_Methylopumilus
ASV568	0	0.000119326	0	0	k__Bacteria;p__Bacteroidota;c__Bacteroidia;o__Bacteroidales;f__Prevotellaceae;g__Prevotellaceae_NK3B31_group;s__
ASV569	0	0.000119326	0	0	k__Bacteria;p__Bacteroidota;c__Bacteroidia;o__Chitinophagales;f__Chitinophagaceae;g__Dinghuibacter;s__
ASV570	0	0.000119326	0	0	k__Bacteria;p__Firmicutes;c__Clostridia;o__Oscillospirales;f__Ruminococcaceae;g__Ruminococcus
ASV571	2.38652e-05	7.15956e-05	0	0	k__Bacteria;p__Bacteroidota;c__Bacteroidia;o__Bacteroidales;f__Bacteroidaceae;g__Bacteroides;s__Bacteroides_coprocola
ASV572	0	0	0	0.000405709	k__Bacteria;p__Proteobacteria;c__Alphaproteobacteria;o__Rhodobacterales;f__Rhodobacteraceae
ASV573	2.38652e-05	9.54608e-05	0	0	k__Bacteria;p__Proteobacteria;c__Alphaproteobacteria;o__Acetobacterales;f__Acetobacteraceae
ASV574	0	0	0	0.000381843	k__Bacteria;p__Proteobacteria;c__Gammaproteobacteria;o__Burkholderiales;f__Nitrosomonadaceae;g__IS-44;s__
ASV575	0	0	0	0.000381843	k__Bacteria;p__Proteobacteria;c__Gammaproteobacteria;o__Burkholderiales;f__Nitrosomonadaceae;g__Ellin6067;s__beta_proteobacterium_DC2b-18
ASV576	0	0	0	0.000453439	k__Bacteria;p__Planctomycetota;c__Planctomycetes;o__Gemmatales;f__Gemmataceae;g__Fimbriiglobus;s__
ASV577	2.38652e-05	7.15956e-05	0	4.77304e-05	k__Bacteria;p__Bacteroidota;c__Bacteroidia;o__Chitinophagales
ASV578	0	0	0	0.000381843	k__Bacteria;p__Chloroflexi;c__KD4-96;o__;f__;g__;s__
ASV579	0.000143191	0	0	0	k__Bacteria;p__Proteobacteria;c__Alphaproteobacteria;o__Caulobacterales;f__Caulobacteraceae;g__Phenylobacterium
ASV580	0.000143191	0	0	0	k__Bacteria;p__Firmicutes;c__Clostridia;o__Oscillospirales;f__Ruminococcaceae;g__Subdoligranulum
ASV581	9.54608e-05	4.77304e-05	0	0	k__Bacteria;p__Firmicutes;c__Clostridia;o__Lachnospirales;f__Lachnospiraceae;g__[Eubacterium]_xylanophilum_group;s__
ASV582	0.000143191	0	0	0	k__Bacteria;p__Proteobacteria;c__Gammaproteobacteria;o__Burkholderiales;f__Burkholderiaceae;g__Limnobacter
ASV583	4.77304e-05	4.77304e-05	0	0	k__Bacteria;p__Proteobacteria;c__Gammaproteobacteria;o__Burkholderiales;f__Sutterellaceae;g__Parasutterella;s__
ASV584	0	9.54608e-05	0	0	k__Bacteria;p__Firmicutes;c__Clostridia;o__Oscillospirales;f__Ruminococcaceae;g__Negativibacillus;s__
ASV585	0	9.54608e-05	0	0	k__Bacteria;p__Firmicutes;c__Bacilli;o__Erysipelotrichales;f__Erysipelotrichaceae;g__Ileibacterium;s__Ileibacterium_valens
ASV586	0	9.54608e-05	0	0	k__Bacteria;p__Firmicutes;c__Clostridia;o__Oscillospirales;f__Ruminococcaceae;g__Ruminococcus
ASV587	0	9.54608e-05	0	0	k__Bacteria;p__Firmicutes;c__Bacilli;o__Erysipelotrichales;f__Erysipelotrichaceae;g__;s__
ASV588	0	0.000119326	0	0	k__Bacteria;p__Firmicutes;c__Bacilli;o__Erysipelotrichales;f__Erysipelotrichaceae;g__Catenisphaera;s__
ASV589	0	9.54608e-05	0	0	k__Bacteria;p__Firmicutes;c__Clostridia;o__Lachnospirales;f__Lachnospiraceae
ASV590	0	9.54608e-05	0	0	k__Bacteria;p__Actinobacteriota;c__Coriobacteriia;o__Coriobacteriales;f__Eggerthellaceae;g__;s__
ASV591	0	0	0.000143191	0	k__Bacteria;p__Proteobacteria;c__Gammaproteobacteria;o__Burkholderiales;f__Comamonadaceae;g__Polaromonas
ASV592	0	9.54608e-05	0	0	k__Bacteria;p__Firmicutes;c__Clostridia
ASV593	0	4.77304e-05	9.54608e-05	0	k__Bacteria;p__Firmicutes;c__Negativicutes;o__Acidaminococcales;f__Acidaminococcaceae;g__Phascolarctobacterium;s__
ASV594	0	0	0.000167056	0	k__Bacteria;p__Fusobacteriota;c__Fusobacteriia;o__Fusobacteriales;f__Fusobacteriaceae;g__Cetobacterium;s__
ASV595	0	0	0.000143191	0	k__Bacteria
ASV596	0	0	0.000143191	0	k__Bacteria;p__Proteobacteria;c__Gammaproteobacteria;o__Legionellales;f__Legionellaceae;g__Legionella
ASV597	0	9.54608e-05	0	0	k__Bacteria;p__Firmicutes;c__Bacilli;o__Erysipelotrichales;f__Erysipelatoclostridiaceae;g__Erysipelatoclostridium;s__
ASV598	0	9.54608e-05	0	0	k__Bacteria;p__Desulfobacterota;c__Desulfovibrionia;o__Desulfovibrionales;f__Desulfovibrionaceae;g__Desulfovibrio
ASV599	0	0	0	0.000381843	k__Bacteria;p__Bacteroidota;c__Bacteroidia;o__Chitinophagales;f__Chitinophagaceae;g__Dinghuibacter
ASV600	0	9.54608e-05	0	0	k__Bacteria;p__Proteobacteria;c__Alphaproteobacteria;o__Azospirillales;f__Azospirillaceae
ASV601	0	0	0	0.000381843	k__Bacteria;p__Myxococcota;c__Myxococcia;o__Myxococcales;f__Myxococcaceae
ASV602	0	9.54608e-05	0	0	k__Bacteria;p__Firmicutes;c__Bacilli;o__RF39;f__;g__;s__
ASV603	0	0	0	0.000381843	k__Bacteria;p__Proteobacteria;c__Alphaproteobacteria;o__Rhizobiales;f__Rhizobiaceae;g__Allorhizobium-Neorhizobium-Pararhizobium-Rhizobium
ASV604	0	0	0	0.000381843	k__Bacteria;p__Proteobacteria;c__Alphaproteobacteria;o__Rhizobiales;f__Devosiaceae
ASV605	0	0	0	0.000381843	k__Bacteria;p__Proteobacteria;c__Alphaproteobacteria;o__Caulobacterales;f__Hyphomonadaceae;g__SWB02;s__
ASV606	0	0	0	0.000381843	k__Bacteria;p__Proteobacteria;c__Alphaproteobacteria;o__Sphingomonadales;f__Sphingomonadaceae;g__Sphingomonas
ASV607	0	0	0	0.000381843	k__Bacteria;p__Proteobacteria;c__Gammaproteobacteria;o__Burkholderiales
ASV608	7.15956e-05	4.77304e-05	0	0	k__Bacteria;p__Bacteroidota;c__Bacteroidia;o__Bacteroidales;f__Barnesiellaceae;g__Barnesiella;s__
ASV609	7.15956e-05	0	7.15956e-05	0	k__Bacteria;p__Bacteroidota;c__Bacteroidia;o__Bacteroidales;f__Rikenellaceae;g__Alistipes;s__Bacteroides_sp_Smarlab_3302398
ASV610	7.15956e-05	4.77304e-05	0	0	k__Bacteria;p__Proteobacteria;c__Gammaproteobacteria;o__Burkholderiales;f__Burkholderiaceae;g__Polynucleobacter
ASV611	0.000119326	0	0	0	k__Bacteria;p__Proteobacteria;c__Gammaproteobacteria;o__Burkholderiales;f__MWH-UniP1_aquatic_group
ASV612	7.15956e-05	7.15956e-05	0	0	k__Bacteria;p__Firmicutes;c__Bacilli;o__Erysipelotrichales;f__Erysipelotrichaceae;g__Merdibacter;s__
ASV613	0	9.54608e-05	0	0	k__Bacteria;p__Acidobacteriota;c__Acidobacteriae;o__unidentified_Acidobacteriae;f__unidentified_Acidobacteriae;g__Paludibaculum;s__
ASV614	0	9.54608e-05	0	0	k__Bacteria;p__Proteobacteria;c__Alphaproteobacteria;o__Rhizobiales;f__Beijerinckiaceae
ASV615	0	9.54608e-05	0	0	k__Bacteria;p__Proteobacteria;c__Alphaproteobacteria;o__Rickettsiales;f__Rickettsiaceae;g__Candidatus_Megaira
ASV616	0	9.54608e-05	0	0	k__Bacteria;p__Firmicutes;c__Clostridia;o__Lachnospirales;f__Lachnospiraceae;g__Blautia
ASV617	0	9.54608e-05	0	0	k__Bacteria;p__Firmicutes;c__Clostridia;o__Lachnospirales;f__Lachnospiraceae;g__Lachnospiraceae_UCG-004;s__
ASV618	0	4.77304e-05	4.77304e-05	0	k__Bacteria;p__Bacteroidota;c__Bacteroidia;o__Bacteroidales;f__Prevotellaceae
ASV619	0	7.15956e-05	4.77304e-05	0	k__Bacteria;p__Firmicutes;c__Bacilli;o__Erysipelotrichales;f__Erysipelotrichaceae;g__Solobacterium;s__
ASV620	0	9.54608e-05	0	0	k__Bacteria;p__Actinobacteriota;c__Acidimicrobiia;o__Microtrichales;f__;g__;s__
ASV621	0	9.54608e-05	0	0	k__Bacteria;p__Firmicutes;c__Clostridia;o__Oscillospirales;f__Oscillospiraceae;g__NK4A214_group;s__
ASV622	0	0	0.000143191	0	k__Bacteria;p__Proteobacteria;c__Gammaproteobacteria;o__Pseudomonadales;f__Moraxellaceae;g__Acinetobacter
ASV623	0	7.15956e-05	7.15956e-05	0	k__Bacteria;p__Firmicutes;c__Bacilli;o__Erysipelotrichales;f__Erysipelotrichaceae;g__;s__
ASV624	0	2.38652e-05	0.000143191	0	k__Bacteria;p__Proteobacteria;c__Alphaproteobacteria;o__Rhizobiales;f__Devosiaceae;g__Devosia
ASV625	0	0	0.000143191	0	k__Bacteria;p__Firmicutes;c__Clostridia;o__Lachnospirales;f__Lachnospiraceae
ASV626	0	0	0.000167056	0	k__Bacteria;p__Bacteroidota;c__Bacteroidia;o__Flavobacteriales;f__Weeksellaceae;g__Chryseobacterium
ASV627	0	0	0.000143191	0	k__Bacteria;p__Planctomycetota;c__Planctomycetes;o__Pirellulales;f__Pirellulaceae;g__Pirellula
ASV628	0	0	0.000143191	0	k__Bacteria;p__Bacteroidota;c__Bacteroidia;o__Bacteroidales;f__Rikenellaceae;g__Rikenellaceae_RC9_gut_group;s__
ASV629	0	0	0.000167056	0	k__Bacteria;p__Proteobacteria;c__Gammaproteobacteria;o__Burkholderiales;f__Comamonadaceae;g__Roseateles
ASV630	0	9.54608e-05	0	0	k__Bacteria;p__Firmicutes;c__Clostridia;o__Lachnospirales;f__Lachnospiraceae;g__Coprococcus
ASV631	0	9.54608e-05	0	0	k__Bacteria
ASV632	9.54608e-05	0	4.77304e-05	0	k__Bacteria;p__Proteobacteria;c__Gammaproteobacteria;o__Pseudomonadales;f__Pseudomonadaceae;g__Pseudomonas
ASV633	0	0.000119326	0	0	k__Bacteria;p__Proteobacteria;c__Gammaproteobacteria;o__Burkholderiales
ASV634	0	0	0	0.000334113	k__Bacteria;p__Proteobacteria;c__Gammaproteobacteria;o__Burkholderiales
ASV635	0	0	0	0.000334113	k__Bacteria;p__Bacteroidota;c__Bacteroidia;o__Chitinophagales;f__Saprospiraceae
ASV636	0	0	4.77304e-05	0.000214787	k__Bacteria;p__Actinobacteriota;c__Actinobacteria;o__Frankiales;f__Sporichthyaceae;g__Longivirga;s__
ASV637	0	0	0	0.000357978	k__Bacteria;p__Bacteroidota;c__Bacteroidia;o__Flavobacteriales;f__Weeksellaceae;g__Chryseobacterium
ASV638	0	0	0	0.000381843	k__Bacteria;p__Chloroflexi;c__Anaerolineae;o__SBR1031;f__A4b;g__;s__
ASV639	0	0	0	0.000381843	k__Bacteria;p__Proteobacteria;c__Gammaproteobacteria;o__Burkholderiales;f__Burkholderiaceae;g__Cupriavidus
ASV640	0	0	0	0.000357978	k__Bacteria;p__Planctomycetota;c__Planctomycetes;o__Gemmatales;f__Gemmataceae;g__Fimbriiglobus;s__
ASV641	0	0	0	0.000357978	k__Bacteria;p__Planctomycetota;c__Planctomycetes;o__Pirellulales;f__Pirellulaceae;g__Pirellula
ASV642	0	9.54608e-05	0	0	k__Bacteria;p__Firmicutes;c__Bacilli;o__RF39;f__;g__;s__
ASV643	7.15956e-05	2.38652e-05	0	0	k__Bacteria;p__Bacteroidota;c__Bacteroidia;o__Bacteroidales
ASV644	4.77304e-05	7.15956e-05	0	0	k__Bacteria;p__Verrucomicrobiota;c__Verrucomicrobiae;o__Chthoniobacterales;f__Terrimicrobiaceae;g__Terrimicrobium;s__
ASV645	4.77304e-05	7.15956e-05	0	0	k__Bacteria;p__Firmicutes;c__Clostridia;o__Lachnospirales;f__Lachnospiraceae;g__Lachnospira;s__
ASV646	0	0	0	0.000357978	k__Bacteria;p__Bacteroidota;c__Bacteroidia;o__Cytophagales;f__Microscillaceae
ASV647	4.77304e-05	4.77304e-05	7.15956e-05	0	k__Archaea;p__Euryarchaeota;c__Methanobacteria;o__Methanobacteriales;f__Methanobacteriaceae;g__Methanobrevibacter
ASV648	0.000167056	0	0	0	k__Bacteria;p__Proteobacteria;c__Gammaproteobacteria;o__Burkholderiales;f__Comamonadaceae
ASV649	0	0.000119326	0	0	k__Bacteria;p__Bacteroidota;c__Bacteroidia;o__Bacteroidales;f__Rikenellaceae;g__Rikenellaceae_RC9_gut_group;s__
ASV650	9.54608e-05	4.77304e-05	0	0	k__Bacteria;p__Firmicutes;c__Clostridia;o__Oscillospirales;f__Oscillospiraceae
ASV651	0	0.000143191	0	0	k__Bacteria;p__Proteobacteria;c__Gammaproteobacteria;o__Xanthomonadales;f__Rhodanobacteraceae;g__Ahniella;s__
ASV652	0	7.15956e-05	0	0	k__Bacteria;p__Bacteroidota;c__Bacteroidia;o__Sphingobacteriales;f__NS11-12_marine_group;g__;s__
ASV653	0	7.15956e-05	7.15956e-05	0	k__Bacteria;p__Bacteroidota;c__Bacteroidia;o__Bacteroidales;f__Tannerellaceae;g__Parabacteroides;s__
ASV654	0	9.54608e-05	0	0	k__Bacteria;p__Firmicutes;c__Clostridia;o__Oscillospirales;f__Oscillospiraceae;g__UCG-002;s__
ASV655	0	7.15956e-05	0	0	k__Bacteria;p__Bdellovibrionota;c__Oligoflexia;o__0319-6G20
ASV656	0	9.54608e-05	0	0	k__Bacteria;p__Bacteroidota;c__Bacteroidia;o__Bacteroidales;f__Rikenellaceae;g__Rikenellaceae_RC9_gut_group;s__
ASV657	0	7.15956e-05	0	0	k__Bacteria;p__Firmicutes;c__Bacilli;o__Lactobacillales;f__Streptococcaceae;g__Streptococcus
ASV658	0	4.77304e-05	9.54608e-05	0	k__Bacteria;p__Bacteroidota;c__Bacteroidia;o__Bacteroidales;f__Prevotellaceae;g__Prevotellaceae_UCG-001;s__
ASV659	0	2.38652e-05	9.54608e-05	0	k__Bacteria;p__Proteobacteria;c__Gammaproteobacteria;o__Diplorickettsiales;f__Diplorickettsiaceae;g__Aquicella;s__
ASV660	0	9.54608e-05	0	0	k__Bacteria;p__Verrucomicrobiota;c__Chlamydiae;o__Chlamydiales;f__Simkaniaceae
ASV661	0	9.54608e-05	0	0	k__Bacteria;p__Proteobacteria;c__Gammaproteobacteria;o__Pseudomonadales;f__Pseudomonadaceae;g__Pseudomonas
ASV662	0	9.54608e-05	0	0	k__Bacteria;p__Firmicutes;c__Clostridia;o__Lachnospirales;f__Lachnospiraceae;g__Coprococcus
ASV663	0	0.000119326	0	0	k__Bacteria;p__Firmicutes;c__Clostridia;o__Lachnospirales;f__Lachnospiraceae;g__Lachnospiraceae_NK4A136_group;s__Trichinella_pseudospiralis
ASV664	0	7.15956e-05	0	0	k__Bacteria;p__Firmicutes;c__Clostridia;o__Oscillospirales;f__Oscillospiraceae;g__UCG-005;s__
ASV665	0	0	0.000190922	0	k__Bacteria;p__Proteobacteria;c__Gammaproteobacteria;o__Burkholderiales;f__Sutterellaceae;g__;s__
ASV666	0	0	0.000119326	0	k__Bacteria;p__Planctomycetota;c__Planctomycetes;o__Pirellulales;f__Pirellulaceae;g__Pirellula;s__bacterium_enrichment_culture_clone_B68(2011)
ASV667	0	0	0.000143191	0	k__Bacteria;p__Proteobacteria;c__Gammaproteobacteria;o__Burkholderiales;f__Comamonadaceae
ASV668	0	7.15956e-05	0	0	k__Bacteria;p__Firmicutes;c__Clostridia;o__Clostridia_vadinBB60_group;f__unidentified_Clostridia_vadinBB60_group;g__unidentified_Clostridia_vadinBB60_group;s__Clostridiales_bacterium_enrichment_culture_clone_06-1235251-76
ASV669	0	0	0.000143191	0	k__Bacteria;p__Proteobacteria;c__Gammaproteobacteria;o__Burkholderiales;f__Comamonadaceae
ASV670	0	7.15956e-05	0	0	k__Bacteria;p__Proteobacteria;c__Gammaproteobacteria;o__EPR3968-O8a-Bc78;f__;g__;s__
ASV671	0	0.000119326	0	0	k__Bacteria;p__Firmicutes;c__Clostridia;o__Lachnospirales;f__Lachnospiraceae
ASV672	0	0	0	0.000334113	k__Bacteria;p__Proteobacteria;c__Alphaproteobacteria;o__Rhizobiales
ASV673	0	0	0	0.000334113	k__Bacteria;p__Proteobacteria;c__Gammaproteobacteria;o__Xanthomonadales;f__Xanthomonadaceae;g__Pseudoxanthomonas
ASV674	4.77304e-05	7.15956e-05	0	0	k__Bacteria;p__Firmicutes;c__Clostridia;o__Lachnospirales;f__Lachnospiraceae;g__Tyzzerella;s__Anaerotignum_lactatifermentans
ASV675	0	0	0	0.000334113	k__Bacteria;p__Proteobacteria;c__Alphaproteobacteria;o__Reyranellales;f__Reyranellaceae;g__Reyranella
ASV676	0	0	0	0.000334113	k__Bacteria;p__Proteobacteria;c__Alphaproteobacteria;o__Rhizobiales;f__Hyphomicrobiaceae
ASV677	0	0	0	0.000334113	k__Bacteria;p__Proteobacteria;c__Alphaproteobacteria;o__Rhizobiales
ASV678	0	0	0	0.000334113	k__Bacteria;p__Chloroflexi;c__Anaerolineae;o__Anaerolineales;f__Anaerolineaceae;g__;s__
ASV679	0	0	7.15956e-05	0.000167056	k__Bacteria;p__Proteobacteria;c__Alphaproteobacteria;o__Rhizobiales;f__Labraceae;g__Labrys;s__alpha_proteobacterium_A0838
ASV680	0	0	0	0.000334113	k__Bacteria;p__Proteobacteria;c__Alphaproteobacteria;o__Rhizobiales;f__Pleomorphomonadaceae;g__Chthonobacter
ASV681	0	0	0	0.000334113	k__Bacteria;p__Proteobacteria;c__Alphaproteobacteria;o__Caulobacterales;f__Hyphomonadaceae;g__Hirschia;s__
ASV682	0.000119326	0	0	0	k__Bacteria;p__Proteobacteria;c__Gammaproteobacteria;o__Burkholderiales;f__TRA3-20
ASV683	7.15956e-05	2.38652e-05	0	0	k__Bacteria;p__Gemmatimonadota;c__Gemmatimonadetes;o__Gemmatimonadales;f__Gemmatimonadaceae;g__Gemmatimonas;s__
ASV684	0.000119326	0	0	0	k__Bacteria;p__Firmicutes;c__Clostridia;o__Lachnospirales;f__Lachnospiraceae;g__Lachnoclostridium
ASV685	0.000143191	0	0	0	k__Bacteria;p__Firmicutes;c__Clostridia;o__Oscillospirales;f__Butyricicoccaceae;g__Butyricicoccus
ASV686	4.77304e-05	0	9.54608e-05	0	k__Bacteria;p__Firmicutes;c__Clostridia;o__Oscillospirales;f__Oscillospiraceae;g__;s__
ASV687	4.77304e-05	4.77304e-05	0	0	k__Bacteria;p__Firmicutes;c__Clostridia;o__Lachnospirales;f__Lachnospiraceae;g__Lachnospiraceae_NK4A136_group
ASV688	2.38652e-05	7.15956e-05	0	0	k__Bacteria;p__Proteobacteria;c__Alphaproteobacteria;o__Caulobacterales;f__Caulobacteraceae
ASV689	0.000143191	0	0	0	k__Bacteria
ASV690	0	7.15956e-05	0	0	k__Bacteria;p__Firmicutes;c__Clostridia;o__Oscillospirales;f__Oscillospiraceae;g__UCG-005;s__
ASV691	0	9.54608e-05	0	0	k__Bacteria;p__Firmicutes;c__Clostridia;o__Oscillospirales;f__Oscillospiraceae
ASV692	0	7.15956e-05	0	0	k__Bacteria;p__Desulfobacterota;c__Desulfuromonadia;o__PB19;f__;g__;s__
ASV693	0	0.000119326	0	0	k__Bacteria;p__Chloroflexi;c__Anaerolineae;o__Caldilineales;f__Caldilineaceae;g__;s__
ASV694	0	2.38652e-05	4.77304e-05	0	k__Bacteria;p__Verrucomicrobiota;c__Verrucomicrobiae;o__Chthoniobacterales;f__Terrimicrobiaceae;g__Terrimicrobium;s__
ASV695	0	7.15956e-05	0	0	k__Bacteria;p__Firmicutes;c__Clostridia;o__Oscillospirales;f__Butyricicoccaceae
ASV696	0	7.15956e-05	0	0	k__Bacteria;p__Actinobacteriota;c__Actinobacteria;o__Bifidobacteriales;f__Bifidobacteriaceae;g__Bifidobacterium;s__Bifidobacterium_bifidum
ASV697	0	2.38652e-05	7.15956e-05	0	k__Bacteria;p__Firmicutes;c__Clostridia;o__Lachnospirales;f__Lachnospiraceae
ASV698	0	7.15956e-05	0	0	k__Bacteria;p__Proteobacteria;c__Gammaproteobacteria;o__Burkholderiales;f__Rhodocyclaceae
ASV699	0	9.54608e-05	0	0	k__Bacteria;p__Firmicutes;c__Clostridia
ASV700	0	7.15956e-05	0	0	k__Bacteria;p__Firmicutes;c__Clostridia;o__Christensenellales;f__Christensenellaceae;g__Christensenellaceae_R-7_group;s__
ASV701	0	0	0.000119326	0	k__Bacteria;p__Verrucomicrobiota;c__Verrucomicrobiae;o__Verrucomicrobiales;f__Verrucomicrobiaceae
ASV702	0	0	0.000119326	0	k__Bacteria;p__Firmicutes;c__Clostridia;o__Lachnospirales;f__Lachnospiraceae;g__Roseburia
ASV703	0	0	0.000119326	0	k__Bacteria;p__Planctomycetota;c__Planctomycetes;o__Pirellulales;f__Pirellulaceae;g__Pirellula;s__bacterium_enrichment_culture_clone_B70(2011)
ASV704	0	7.15956e-05	0	0	Unassigned
ASV705	0	7.15956e-05	0	0	k__Bacteria;p__Actinobacteriota;c__Actinobacteria;o__Corynebacteriales;f__Corynebacteriaceae;g__Corynebacterium
ASV706	0.000190922	0	0	0	k__Bacteria;p__Bacteroidota;c__Bacteroidia;o__Bacteroidales;f__p-251-o5;g__;s__
ASV707	0	0.000119326	0	0	k__Bacteria;p__Bacteroidota;c__Bacteroidia;o__Bacteroidales;f__Bacteroidaceae;g__Bacteroides
ASV708	0	7.15956e-05	0	0.000262517	k__Bacteria;p__Proteobacteria;c__Alphaproteobacteria;o__Rhizobiales;f__Beijerinckiaceae;g__Methylobacterium-Methylorubrum
ASV709	0	7.15956e-05	0	0	k__Bacteria
ASV710	0	0	0	0.000286383	k__Bacteria;p__Myxococcota;c__Polyangia;o__Polyangiales;f__Polyangiaceae;g__Polyangium;s__
ASV711	0	9.54608e-05	0	0.000167056	k__Bacteria;p__Proteobacteria;c__Gammaproteobacteria;o__Pseudomonadales;f__Moraxellaceae;g__Enhydrobacter
ASV712	0	0	0	0.000310248	k__Bacteria;p__Proteobacteria;c__Gammaproteobacteria;o__Burkholderiales
ASV713	0	0	0	0.000310248	k__Bacteria;p__Proteobacteria;c__Gammaproteobacteria;o__Burkholderiales;f__Comamonadaceae
ASV714	0	0	0	0.000286383	k__Bacteria;p__Proteobacteria;c__Gammaproteobacteria;o__Burkholderiales;f__Comamonadaceae
ASV715	0	0	0	0.000286383	k__Bacteria;p__Proteobacteria;c__Gammaproteobacteria;o__Burkholderiales;f__Rhodocyclaceae
ASV716	4.77304e-05	0	4.77304e-05	0	k__Bacteria;p__Proteobacteria;c__Alphaproteobacteria;o__Azospirillales;f__Azospirillaceae;g__Niveispirillum
ASV717	7.15956e-05	2.38652e-05	4.77304e-05	0	k__Bacteria;p__Bacteroidota;c__Bacteroidia;o__Bacteroidales;f__Rikenellaceae;g__Rikenellaceae_RC9_gut_group;s__
ASV718	0	4.77304e-05	4.77304e-05	0	k__Bacteria;p__Proteobacteria;c__Alphaproteobacteria;o__Rickettsiales;f__Fokiniaceae;g__MD3-55;s__
ASV719	0.000143191	0	0	0	k__Bacteria;p__Proteobacteria;c__Alphaproteobacteria;o__Caulobacterales;f__Caulobacteraceae
ASV720	7.15956e-05	7.15956e-05	0	0	k__Bacteria;p__Proteobacteria;c__Gammaproteobacteria;o__Burkholderiales;f__Oxalobacteraceae
ASV721	0	7.15956e-05	0	0	k__Bacteria;p__Firmicutes;c__Clostridia;o__Lachnospirales;f__Lachnospiraceae
ASV722	9.54608e-05	2.38652e-05	0	0	k__Bacteria;p__Firmicutes;c__Clostridia;o__Lachnospirales;f__Lachnospiraceae;g__Lachnospiraceae_ND3007_group;s__
ASV723	0	7.15956e-05	0	0	k__Bacteria;p__Firmicutes;c__Clostridia;o__Lachnospirales;f__Lachnospiraceae;g__Lachnospiraceae_UCG-001;s__
ASV724	0	4.77304e-05	2.38652e-05	0	k__Bacteria;p__Firmicutes;c__Clostridia;o__Peptostreptococcales-Tissierellales;f__Anaerovoracaceae
ASV725	0	7.15956e-05	0	0	k__Bacteria;p__Firmicutes;c__Clostridia;o__Lachnospirales;f__Lachnospiraceae
ASV726	0	7.15956e-05	0	0	k__Bacteria;p__Bacteroidota;c__Bacteroidia;o__Bacteroidales;f__Rikenellaceae;g__Alistipes;s__
ASV727	0	7.15956e-05	0	0	k__Bacteria;p__Actinobacteriota;c__Actinobacteria;o__Micrococcales;f__Brevibacteriaceae;g__Brevibacterium
ASV728	0	9.54608e-05	0	0	k__Bacteria;p__Firmicutes;c__Clostridia;o__Lachnospirales;f__Lachnospiraceae
ASV729	0	7.15956e-05	0	0	k__Bacteria;p__Proteobacteria;c__Alphaproteobacteria;o__Rickettsiales;f__Rickettsiaceae;g__Rickettsia
ASV730	0	7.15956e-05	0	0	k__Bacteria;p__Firmicutes;c__Clostridia;o__Oscillospirales;f__Ruminococcaceae;g__Candidatus_Soleaferrea
ASV731	0	7.15956e-05	0	0	k__Bacteria;p__Firmicutes;c__Clostridia;o__Lachnospirales;f__Lachnospiraceae
ASV732	0	7.15956e-05	0	0	k__Bacteria;p__Firmicutes;c__Bacilli;o__Lactobacillales;f__Lactobacillaceae;g__Ligilactobacillus;s__Lactobacillus_agilis
ASV733	0	0	0.000119326	0	k__Bacteria;p__Proteobacteria;c__Alphaproteobacteria;o__Caulobacterales;f__Caulobacteraceae;g__Brevundimonas
ASV734	0	0	0.000119326	0	k__Bacteria;p__Planctomycetota;c__Planctomycetes;o__Isosphaerales;f__Isosphaeraceae;g__unidentified_Isosphaeraceae;s__Verrucomicrobia_bacterium_ADurb.Bin474
ASV735	0	0	0.000119326	0	k__Bacteria;p__Firmicutes;c__Clostridia;o__Oscillospirales;f__Oscillospiraceae;g__UCG-005;s__
ASV736	0	0	0.000119326	0	k__Bacteria;p__Chloroflexi;c__Anaerolineae;o__Caldilineales;f__Caldilineaceae;g__;s__
ASV737	0	0	0.000119326	0	k__Bacteria;p__Bacteroidota;c__Bacteroidia;o__Cytophagales;f__Amoebophilaceae;g__Candidatus_Cardinium
ASV738	0	0	0.000119326	0	k__Bacteria;p__Bacteroidota;c__Bacteroidia;o__Flavobacteriales;f__Weeksellaceae;g__Chryseobacterium
ASV739	0	0	0.000119326	0	k__Bacteria;p__Proteobacteria;c__Gammaproteobacteria;o__Burkholderiales;f__Comamonadaceae
ASV740	0	0	0.000119326	0	k__Bacteria;p__Actinobacteriota;c__Acidimicrobiia;o__Microtrichales;f__Ilumatobacteraceae;g__CL500-29_marine_group;s__
ASV741	0	7.15956e-05	0	0	k__Bacteria;p__Firmicutes;c__Clostridia;o__Oscillospirales;f__Ruminococcaceae
ASV742	0	0	0.000119326	0	k__Bacteria;p__Proteobacteria;c__Alphaproteobacteria;o__Acetobacterales;f__Acetobacteraceae;g__Roseomonas
ASV743	0	0	0.000119326	0	k__Bacteria;p__Proteobacteria;c__Gammaproteobacteria;o__Xanthomonadales;f__Xanthomonadaceae;g__Stenotrophomonas
ASV744	0	7.15956e-05	0	0	k__Bacteria;p__Firmicutes;c__Bacilli;o__RF39;f__;g__;s__
ASV745	0	7.15956e-05	0	0	k__Bacteria;p__Actinobacteriota;c__Coriobacteriia;o__Coriobacteriales;f__Eggerthellaceae;g__Enterorhabdus;s__
ASV746	2.38652e-05	7.15956e-05	0	0	k__Bacteria;p__Proteobacteria;c__Gammaproteobacteria;o__Xanthomonadales;f__Xanthomonadaceae;g__Arenimonas
ASV747	0	0	0	0.000286383	k__Bacteria;p__Verrucomicrobiota;c__Verrucomicrobiae;o__Verrucomicrobiales;f__Rubritaleaceae;g__Luteolibacter
ASV748	0	0	0	0.000286383	k__Bacteria;p__Cyanobacteria;c__Cyanobacteriia;o__Cyanobacteriales;f__Phormidiaceae;g__Aerosakkonema_Lao26;s__
ASV749	9.54608e-05	0	0	0	k__Bacteria;p__Proteobacteria;c__Gammaproteobacteria;o__Burkholderiales;f__Comamonadaceae
ASV750	0	0	0	0.000286383	k__Bacteria;p__Bacteroidota;c__Bacteroidia;o__Chitinophagales;f__Saprospiraceae;g__;s__
ASV751	0	0	0	0.000286383	k__Bacteria;p__Planctomycetota;c__Planctomycetes;o__Pirellulales;f__Pirellulaceae;g__Pirellula
ASV752	0	0	0	0.000286383	k__Bacteria;p__Proteobacteria;c__Alphaproteobacteria;o__Rhizobiales;f__A0839;g__;s__
ASV753	0	0	0	0.000286383	k__Bacteria;p__Actinobacteriota;c__Thermoleophilia;o__Solirubrobacterales;f__Solirubrobacteraceae;g__Solirubrobacter;s__
ASV754	0	0	0	0.000286383	k__Bacteria;p__Proteobacteria;c__Alphaproteobacteria;o__Rhizobiales;f__Pleomorphomonadaceae;g__Prosthecomicrobium;s__
ASV755	0	0	0	0.000286383	k__Bacteria;p__Proteobacteria;c__Alphaproteobacteria;o__Rhodobacterales;f__Rhodobacteraceae
ASV756	0	0	0	0.000286383	k__Bacteria;p__Proteobacteria;c__Gammaproteobacteria;o__Burkholderiales
ASV757	0	0	0	0.000286383	k__Bacteria;p__Cyanobacteria;c__Cyanobacteriia;o__Cyanobacteriales
ASV758	0	0	0	0.000286383	k__Bacteria;p__Proteobacteria;c__Gammaproteobacteria;o__Xanthomonadales
ASV759	0	0	0	0.000286383	k__Bacteria;p__Proteobacteria;c__Gammaproteobacteria;o__Burkholderiales;f__Nitrosomonadaceae;g__Ellin6067;s__
ASV760	0	0	0	0.000286383	k__Bacteria;p__Proteobacteria;c__Gammaproteobacteria;o__Burkholderiales;f__Comamonadaceae
ASV761	9.54608e-05	0	0	0	k__Bacteria;p__Firmicutes;c__Clostridia;o__Clostridia_UCG-014;f__;g__;s__
ASV762	7.15956e-05	0	4.77304e-05	0	k__Bacteria;p__Firmicutes;c__Bacilli;o__Erysipelotrichales;f__Erysipelotrichaceae;g__Ileibacterium;s__Ileibacterium_valens
ASV763	0.000119326	0	0	0	k__Bacteria;p__Bacteroidota;c__Bacteroidia;o__Bacteroidales;f__Muribaculaceae;g__;s__
ASV764	4.77304e-05	2.38652e-05	0	0	k__Bacteria;p__Bacteroidota;c__Bacteroidia;o__Bacteroidales;f__Rikenellaceae;g__Alistipes;s__Alistipes_inops
ASV765	2.38652e-05	2.38652e-05	4.77304e-05	0	k__Bacteria;p__Firmicutes;c__Clostridia;o__Oscillospirales;f__Ruminococcaceae;g__[Eubacterium]_siraeum_group;s__
ASV766	4.77304e-05	0	9.54608e-05	0	k__Bacteria;p__Actinobacteriota;c__Acidimicrobiia;o__Microtrichales;f__Ilumatobacteraceae;g__CL500-29_marine_group;s__
ASV767	0	0	0	0.000286383	k__Bacteria;p__Cyanobacteria;c__Cyanobacteriia;o__Cyanobacteriales
ASV768	0	7.15956e-05	0	0	k__Bacteria;p__Proteobacteria;c__Gammaproteobacteria;o__Pseudomonadales;f__Moraxellaceae;g__Psychrobacter
ASV769	0	7.15956e-05	0	0	k__Bacteria;p__Firmicutes;c__Clostridia;o__Oscillospirales;f__Oscillospiraceae;g__Colidextribacter
ASV770	0	7.15956e-05	0	0	k__Bacteria;p__Actinobacteriota;c__Actinobacteria;o__Frankiales;f__Sporichthyaceae;g__Candidatus_Planktophila
ASV771	0	7.15956e-05	0	0	k__Bacteria;p__Actinobacteriota;c__Actinobacteria;o__Bifidobacteriales;f__Bifidobacteriaceae;g__Bifidobacterium
ASV772	0	7.15956e-05	0	0	k__Bacteria;p__Proteobacteria;c__Gammaproteobacteria;o__Burkholderiales;f__T34;g__;s__
ASV773	0	4.77304e-05	4.77304e-05	0	k__Bacteria;p__Firmicutes;c__Bacilli;o__Lactobacillales;f__Streptococcaceae;g__Streptococcus
ASV774	0	7.15956e-05	0	0	k__Bacteria;p__Firmicutes;c__Clostridia;o__Lachnospirales;f__Lachnospiraceae;g__Lachnoclostridium
ASV775	0	7.15956e-05	0	0	k__Bacteria;p__Bacteroidota;c__Bacteroidia;o__Bacteroidales;f__Rikenellaceae;g__Rikenellaceae_RC9_gut_group;s__
ASV776	0	7.15956e-05	0	0	k__Bacteria;p__Firmicutes;c__Bacilli;o__Erysipelotrichales;f__Erysipelatoclostridiaceae;g__Erysipelatoclostridium;s__Clostridiales_bacterium_CHKCI006
ASV777	0	2.38652e-05	4.77304e-05	0	k__Bacteria;p__Verrucomicrobiota;c__Verrucomicrobiae;o__Chthoniobacterales;f__Chthoniobacteraceae;g__LD29;s__
ASV778	0	2.38652e-05	4.77304e-05	0	k__Bacteria;p__Planctomycetota;c__Planctomycetes;o__Pirellulales;f__Pirellulaceae;g__;s__
ASV779	0	0	0.000119326	0	k__Bacteria;p__Actinobacteriota;c__Acidimicrobiia;o__Microtrichales;f__Ilumatobacteraceae;g__CL500-29_marine_group;s__
ASV780	0	7.15956e-05	0	0	k__Bacteria;p__Proteobacteria;c__Alphaproteobacteria;o__Paracaedibacterales;f__Paracaedibacteraceae;g__unidentified_Paracaedibacteraceae;s__Candidatus_Intestinusbacter_nucleariae
ASV781	0	0	0.000143191	0	k__Bacteria;p__Firmicutes;c__Clostridia;o__Oscillospirales;f__Ruminococcaceae;g__Ruminococcus
ASV782	0	0	9.54608e-05	0	k__Bacteria;p__Patescibacteria
ASV783	0	0	0.000119326	0	k__Bacteria;p__Proteobacteria;c__Alphaproteobacteria;o__Rhizobiales;f__Xanthobacteraceae
ASV784	0	0	0.000119326	0	k__Bacteria;p__Proteobacteria;c__Gammaproteobacteria;o__Burkholderiales
ASV785	0	0	9.54608e-05	0	k__Bacteria;p__Proteobacteria;c__Gammaproteobacteria;o__Pseudomonadales;f__Moraxellaceae;g__Enhydrobacter
ASV786	0	0	9.54608e-05	0	k__Bacteria;p__Proteobacteria;c__Gammaproteobacteria;o__Burkholderiales;f__Comamonadaceae;g__Aquabacterium;s__Aquabacterium_citratiphilum
ASV787	0	0	9.54608e-05	0	k__Bacteria;p__Proteobacteria;c__Alphaproteobacteria;o__Rhizobiales;f__Pleomorphomonadaceae;g__Chthonobacter
ASV788	0	0	0.000119326	0	k__Bacteria;p__Proteobacteria;c__Gammaproteobacteria;o__Burkholderiales;f__Comamonadaceae
ASV789	0	0	9.54608e-05	0	k__Bacteria;p__Proteobacteria;c__Gammaproteobacteria;o__Pseudomonadales;f__Pseudomonadaceae;g__Pseudomonas
ASV790	0	7.15956e-05	0	0	k__Bacteria;p__Firmicutes;c__Clostridia;o__Lachnospirales;f__Lachnospiraceae;g__Lachnospira;s__
ASV791	0	7.15956e-05	0	0	k__Bacteria;p__Proteobacteria;c__Gammaproteobacteria;o__Burkholderiales
ASV792	0	0	0	0.000262517	k__Bacteria;p__Proteobacteria;c__Gammaproteobacteria;o__Burkholderiales;f__Comamonadaceae
ASV793	0	7.15956e-05	0	0	k__Bacteria;p__Planctomycetota;c__Planctomycetes;o__Gemmatales;f__Gemmataceae;g__;s__
ASV794	9.54608e-05	0	0	0	k__Bacteria;p__Proteobacteria;c__Alphaproteobacteria;o__Rhodospirillales;f__Magnetospirillaceae
ASV795	0	7.15956e-05	0	0	k__Bacteria;p__Actinobacteriota;c__Thermoleophilia;o__Solirubrobacterales;f__Solirubrobacteraceae;g__Solirubrobacter;s__
ASV796	0	0	0	0.000262517	Unassigned
ASV797	0	0	0	0.000262517	k__Bacteria;p__Actinobacteriota;c__Acidimicrobiia;o__Microtrichales;f__Ilumatobacteraceae;g__CL500-29_marine_group
ASV798	0	0	0	0.000262517	k__Bacteria;p__Bacteroidota;c__Bacteroidia
ASV799	0	0	0	0.000262517	k__Bacteria;p__Cyanobacteria;c__Cyanobacteriia;o__Cyanobacteriales;f__Oscillatoriaceae;g__Oscillatoria_PCC-10802
ASV800	0	0	0	0.000262517	k__Bacteria;p__Proteobacteria;c__Gammaproteobacteria;o__Steroidobacterales;f__Steroidobacteraceae;g__unidentified_Steroidobacteraceae;s__Steroidobacter_sp_WWH78
ASV801	0	0	0	0.000262517	k__Bacteria;p__Planctomycetota;c__Planctomycetes;o__Pirellulales;f__Pirellulaceae;g__Pirellula;s__
ASV802	0	0	0	0.000262517	k__Bacteria;p__Proteobacteria;c__Alphaproteobacteria;o__Caulobacterales;f__Caulobacteraceae;g__Phenylobacterium
ASV803	0	0	2.38652e-05	0.000167056	k__Bacteria;p__Desulfobacterota;c__Desulfobulbia;o__Desulfobulbales;f__Desulfocapsaceae;g__Desulfoprunum
ASV804	0	0	0	0.000262517	k__Bacteria;p__Proteobacteria;c__Alphaproteobacteria;o__Rhizobiales
ASV805	0	0	0	0.000262517	k__Bacteria;p__Proteobacteria;c__Alphaproteobacteria;o__Rhizobiales;f__Devosiaceae;g__Devosia
ASV806	9.54608e-05	0	0	0	k__Bacteria;p__Firmicutes;c__Clostridia;o__Christensenellales;f__Christensenellaceae;g__Christensenellaceae_R-7_group;s__
ASV807	9.54608e-05	0	0	0	k__Bacteria;p__Firmicutes;c__Clostridia;o__Lachnospirales;f__Lachnospiraceae
ASV808	0	7.15956e-05	0	0	k__Bacteria;p__Firmicutes;c__Clostridia;o__Christensenellales;f__Christensenellaceae;g__Christensenellaceae_R-7_group;s__
ASV809	7.15956e-05	2.38652e-05	0	0	k__Bacteria;p__Cyanobacteria;c__Cyanobacteriia;o__Pseudanabaenales;f__Pseudanabaenaceae;g__Pseudanabaena_PCC-7429
ASV810	4.77304e-05	4.77304e-05	0	0	k__Bacteria;p__Firmicutes;c__Clostridia;o__Clostridia_UCG-014;f__;g__;s__
ASV811	0	0	7.15956e-05	0	k__Bacteria;p__Actinobacteriota;c__Coriobacteriia;o__Coriobacteriales;f__Eggerthellaceae;g__Eggerthella
ASV812	2.38652e-05	0	7.15956e-05	0	k__Bacteria;p__Proteobacteria;c__Gammaproteobacteria;o__Xanthomonadales;f__Xanthomonadaceae;g__Stenotrophomonas
ASV813	2.38652e-05	4.77304e-05	0	0	k__Bacteria;p__Actinobacteriota;c__Coriobacteriia;o__Coriobacteriales;f__Coriobacteriaceae;g__Collinsella;s__Collinsella_tanakaei
ASV814	2.38652e-05	2.38652e-05	4.77304e-05	0	k__Bacteria;p__Bacteroidota;c__Bacteroidia;o__Bacteroidales;f__Prevotellaceae;g__Alloprevotella;s__
ASV815	7.15956e-05	2.38652e-05	0	0	k__Bacteria;p__Firmicutes;c__Clostridia;o__Lachnospirales;f__Lachnospiraceae
ASV816	0.000119326	0	0	0	k__Bacteria;p__Bacteroidota;c__Bacteroidia;o__Bacteroidales;f__Muribaculaceae;g__;s__
ASV817	0	4.77304e-05	0	0	k__Bacteria
ASV818	0	7.15956e-05	0	0	k__Bacteria;p__Firmicutes;c__Clostridia;o__Peptococcales;f__Peptococcaceae;g__Peptococcus;s__
ASV819	0	9.54608e-05	0	0	k__Bacteria;p__Chloroflexi;c__Anaerolineae;o__SBR1031;f__A4b;g__;s__
ASV820	0	4.77304e-05	0	0	k__Bacteria;p__Firmicutes;c__Clostridia;o__Lachnospirales;f__Lachnospiraceae
ASV821	0	4.77304e-05	0	0	k__Bacteria;p__Proteobacteria;c__Alphaproteobacteria;o__Rickettsiales;f__Mitochondria;g__;s__
ASV822	0	4.77304e-05	0	0	k__Bacteria;p__Firmicutes;c__Clostridia;o__Oscillospirales;f__[Eubacterium]_coprostanoligenes_group;g__;s__
ASV823	0	4.77304e-05	0	0	k__Bacteria;p__Planctomycetota;c__Phycisphaerae;o__Phycisphaerales;f__Phycisphaeraceae;g__CL500-3;s__
ASV824	0	7.15956e-05	0	0	k__Bacteria;p__Bacteroidota;c__Bacteroidia;o__Bacteroidales
ASV825	0	7.15956e-05	0	0	k__Bacteria;p__Firmicutes;c__Clostridia;o__Oscillospirales;f__Oscillospiraceae;g__Colidextribacter
ASV826	0	4.77304e-05	0	0	k__Bacteria;p__Firmicutes;c__Clostridia;o__Peptostreptococcales-Tissierellales;f__Anaerovoracaceae;g__Family_XIII_AD3011_group;s__
ASV827	0	4.77304e-05	0	0	k__Bacteria;p__Firmicutes;c__Clostridia;o__Lachnospirales;f__Lachnospiraceae
ASV828	0	7.15956e-05	0	0	k__Bacteria;p__Planctomycetota;c__Planctomycetes;o__Gemmatales;f__Gemmataceae;g__;s__
ASV829	0	7.15956e-05	0	0	k__Bacteria
ASV830	0	7.15956e-05	0	0	k__Bacteria;p__Firmicutes;c__Clostridia;o__Lachnospirales;f__Lachnospiraceae
ASV831	0	0	9.54608e-05	0	k__Bacteria;p__Proteobacteria;c__Alphaproteobacteria;o__Caulobacterales;f__Caulobacteraceae;g__Asticcacaulis;s__Asticcacaulis_excentricus
ASV832	0	9.54608e-05	0	0	k__Bacteria;p__Firmicutes;c__Clostridia;o__Lachnospirales;f__Lachnospiraceae;g__Fusicatenibacter;s__
ASV833	0	0.000119326	0	0	k__Bacteria;p__Firmicutes;c__Clostridia;o__Lachnospirales;f__Lachnospiraceae;g__Tyzzerella;s__Tyzzerella_sp_Marseille-P3062
ASV834	0	4.77304e-05	0	0	k__Bacteria;p__Firmicutes;c__Bacilli;o__RF39;f__;g__;s__
ASV835	0	9.54608e-05	0	0	k__Bacteria;p__Proteobacteria;c__Gammaproteobacteria;o__Burkholderiales;f__Comamonadaceae
ASV836	0	9.54608e-05	0	0	k__Bacteria;p__Firmicutes;c__Bacilli;o__RF39;f__;g__;s__
ASV837	0	0	4.77304e-05	0	k__Bacteria;p__Bacteroidota;c__Bacteroidia;o__Bacteroidales;f__Prevotellaceae;g__Prevotellaceae_NK3B31_group;s__
ASV838	0	4.77304e-05	0	0	k__Bacteria;p__Firmicutes;c__Clostridia;o__Oscillospirales;f__Ruminococcaceae
ASV839	0	0	7.15956e-05	0	k__Bacteria;p__Bacteroidota;c__Bacteroidia;o__Bacteroidales;f__Prevotellaceae;g__Prevotella_9
ASV840	0	0	0.000119326	0	k__Bacteria;p__Verrucomicrobiota;c__Verrucomicrobiae;o__Pedosphaerales;f__Pedosphaeraceae;g__SH3-11;s__bacterium_SH3-11
ASV841	0	0	9.54608e-05	0	k__Bacteria;p__Bacteroidota;c__Bacteroidia;o__Cytophagales;f__Spirosomaceae;g__;s__
ASV842	0	0	0.000119326	0	k__Bacteria;p__Bacteroidota;c__Bacteroidia;o__Sphingobacteriales
ASV843	0	0	9.54608e-05	0	k__Bacteria;p__Firmicutes;c__Clostridia;o__Lachnospirales;f__Lachnospiraceae
ASV844	0	0	0.000119326	0	k__Bacteria;p__Proteobacteria;c__Gammaproteobacteria;o__Burkholderiales;f__Comamonadaceae;g__Roseateles
ASV845	0	7.15956e-05	0	0	k__Bacteria;p__Bacteroidota;c__Bacteroidia;o__Cytophagales;f__Amoebophilaceae;g__Candidatus_Cardinium
ASV846	0	0	0	0.000262517	k__Bacteria;p__Proteobacteria;c__Gammaproteobacteria;o__Burkholderiales
ASV847	7.15956e-05	0	0	0	k__Bacteria;p__Proteobacteria;c__Gammaproteobacteria;o__Burkholderiales;f__Comamonadaceae
ASV848	0	0	0	0.000238652	k__Bacteria;p__Bacteroidota;c__Bacteroidia;o__Cytophagales;f__Hymenobacteraceae;g__Hymenobacter
ASV849	2.38652e-05	0	0.000119326	0	k__Bacteria;p__Bacteroidota;c__Bacteroidia;o__Chitinophagales;f__Saprospiraceae;g__Haliscomenobacter
ASV850	0	0	0	0.000262517	k__Bacteria;p__Proteobacteria;c__Alphaproteobacteria;o__Rickettsiales;f__Rickettsiaceae;g__Candidatus_Megaira;s__
ASV851	0	0	0	0.000262517	k__Bacteria;p__Proteobacteria;c__Alphaproteobacteria;o__Sphingomonadales;f__Sphingomonadaceae
ASV852	0	0	0	0.000238652	k__Bacteria;p__Proteobacteria;c__Alphaproteobacteria;o__Rhizobiales;f__unidentified_Rhizobiales;g__Nordella;s__
ASV853	0	0	0	0.000286383	k__Bacteria;p__Proteobacteria;c__Alphaproteobacteria
ASV854	0	0	0	0.000238652	k__Bacteria;p__Verrucomicrobiota;c__Verrucomicrobiae;o__Pedosphaerales;f__Pedosphaeraceae;g__;s__
ASV855	0	0	0.000119326	9.54608e-05	k__Bacteria;p__Proteobacteria;c__Gammaproteobacteria;o__Xanthomonadales;f__Xanthomonadaceae;g__Stenotrophomonas
ASV856	0	0	0	0.000214787	k__Bacteria;p__Proteobacteria;c__Alphaproteobacteria;o__Rhizobiales;f__Amb-16S-1323;g__;s__
ASV857	0	0	0	0.000262517	k__Bacteria;p__Proteobacteria;c__Gammaproteobacteria;o__Burkholderiales;f__Aquaspirillaceae;g__Aquaspirillum;s__Aquaspirillum_serpens
ASV858	0	0	0	0.000238652	k__Bacteria;p__Proteobacteria;c__Gammaproteobacteria;o__Burkholderiales;f__Rhodocyclaceae
ASV859	0	0	0	0.000214787	k__Bacteria;p__Proteobacteria;c__Gammaproteobacteria;o__Burkholderiales;f__SC-I-84;g__;s__
ASV860	0	0	0	0.000214787	k__Bacteria;p__Verrucomicrobiota;c__Verrucomicrobiae;o__Verrucomicrobiales;f__Rubritaleaceae;g__Luteolibacter;s__Oikopleura_dioica
ASV861	0	0	0	0.000262517	k__Bacteria;p__Proteobacteria;c__Alphaproteobacteria;o__Caulobacterales;f__Caulobacteraceae;g__Brevundimonas
ASV862	0	0	0	0.000262517	k__Bacteria;p__Proteobacteria;c__Gammaproteobacteria;o__Burkholderiales;f__Comamonadaceae
ASV863	9.54608e-05	0	0	0	k__Archaea;p__Euryarchaeota;c__Methanobacteria;o__Methanobacteriales;f__Methanobacteriaceae;g__Methanobrevibacter;s__Methanobrevibacter_wolinii
ASV864	0	0	0	0.000286383	k__Bacteria;p__Cyanobacteria;c__Cyanobacteriia;o__Cyanobacteriales;f__Phormidiaceae;g__Aerosakkonema_Lao26;s__
ASV865	9.54608e-05	0	0	0	k__Bacteria;p__Proteobacteria;c__Alphaproteobacteria;o__Rhodobacterales;f__Rhodobacteraceae
ASV866	2.38652e-05	2.38652e-05	0	0	k__Bacteria;p__Actinobacteriota;c__Acidimicrobiia;o__Microtrichales;f__Ilumatobacteraceae;g__CL500-29_marine_group
ASV867	7.15956e-05	0	0	0	k__Bacteria;p__Proteobacteria;c__Gammaproteobacteria;o__Burkholderiales;f__Leeiaceae;g__Leeia;s__Leeia_oryzae
ASV868	7.15956e-05	0	0	0	k__Bacteria;p__Firmicutes;c__Clostridia
ASV869	0.000119326	0	0	0	k__Bacteria;p__Proteobacteria;c__Gammaproteobacteria;o__Burkholderiales;f__Comamonadaceae
ASV870	9.54608e-05	0	0	0	k__Bacteria;p__Bacteroidota;c__Bacteroidia;o__Bacteroidales;f__Muribaculaceae;g__;s__
ASV871	7.15956e-05	0	0	0	k__Bacteria;p__Proteobacteria;c__Gammaproteobacteria;o__Burkholderiales;f__SC-I-84;g__;s__
ASV872	0	0	0	0.000238652	k__Bacteria;p__Proteobacteria;c__Alphaproteobacteria;o__Rhizobiales;f__Devosiaceae;g__Devosia
ASV873	0	0	0	0.000238652	k__Bacteria;p__Cyanobacteria;c__Cyanobacteriia;o__Cyanobacteriales;f__Phormidiaceae
ASV874	0	0	0	0.000238652	k__Bacteria;p__Proteobacteria;c__Gammaproteobacteria;o__Burkholderiales;f__Rhodocyclaceae
ASV875	0	7.15956e-05	0	0	k__Bacteria;p__Proteobacteria;c__Alphaproteobacteria;o__Paracaedibacterales;f__Paracaedibacteraceae;g__unidentified_Paracaedibacteraceae;s__Candidatus_Intestinusbacter_nucleariae
ASV876	0	4.77304e-05	0	0	k__Bacteria;p__Verrucomicrobiota;c__Verrucomicrobiae;o__Verrucomicrobiales;f__DEV007;g__;s__
ASV877	0	9.54608e-05	0	0	k__Bacteria;p__Proteobacteria;c__Alphaproteobacteria;o__Rhizobiales;f__Hyphomicrobiaceae;g__Pedomicrobium;s__
ASV878	0	7.15956e-05	0	0	k__Bacteria;p__Firmicutes;c__Clostridia;o__Lachnospirales;f__Lachnospiraceae;g__Lachnoclostridium
ASV879	0	4.77304e-05	0	0	k__Bacteria;p__Firmicutes;c__Clostridia;o__Lachnospirales;f__Lachnospiraceae
ASV880	0	4.77304e-05	0	0	k__Bacteria;p__Firmicutes;c__Clostridia;o__Lachnospirales;f__Lachnospiraceae;g__Acetitomaculum;s__
ASV881	0	4.77304e-05	0	0	k__Bacteria;p__Actinobacteriota;c__Coriobacteriia;o__Coriobacteriales;f__Eggerthellaceae
ASV882	0	4.77304e-05	0	0	k__Bacteria;p__Bacteroidota;c__Bacteroidia;o__Bacteroidales;f__Bacteroidaceae;g__Bacteroides
ASV883	0	4.77304e-05	0	0	k__Bacteria
ASV884	0	4.77304e-05	0	0	k__Bacteria;p__Bacteroidota;c__Bacteroidia;o__Chitinophagales;f__Saprospiraceae;g__Haliscomenobacter;s__
ASV885	0	9.54608e-05	0	0	k__Bacteria;p__Firmicutes;c__Clostridia;o__Oscillospirales;f__[Eubacterium]_coprostanoligenes_group;g__;s__
ASV886	0	4.77304e-05	0	0	k__Bacteria;p__Firmicutes;c__Clostridia;o__Oscillospirales;f__Ruminococcaceae;g__Caproiciproducens;s__
ASV887	0	4.77304e-05	0	0	k__Bacteria;p__Armatimonadota;c__Fimbriimonadia;o__Fimbriimonadales;f__Fimbriimonadaceae;g__;s__
ASV888	0	7.15956e-05	0	0	k__Bacteria;p__Proteobacteria;c__Alphaproteobacteria;o__Paracaedibacterales;f__Paracaedibacteraceae;g__;s__
ASV889	0	7.15956e-05	0	0	k__Bacteria;p__Actinobacteriota;c__Acidimicrobiia;o__IMCC26256;f__;g__;s__
ASV890	0	7.15956e-05	0	0	k__Bacteria;p__Dependentiae;c__Babeliae;o__Babeliales;f__;g__;s__
ASV891	0	9.54608e-05	0	0	k__Bacteria;p__Firmicutes;c__Clostridia;o__Clostridia_vadinBB60_group;f__;g__;s__
ASV892	0	2.38652e-05	4.77304e-05	0	k__Bacteria;p__Actinobacteriota;c__Coriobacteriia;o__Coriobacteriales;f__Atopobiaceae;g__;s__
ASV893	0	7.15956e-05	0	0	k__Bacteria;p__Chloroflexi;c__Anaerolineae;o__SBR1031;f__A4b;g__;s__
ASV894	0	0	7.15956e-05	0	k__Bacteria;p__Actinobacteriota;c__Actinobacteria;o__Corynebacteriales;f__Corynebacteriaceae;g__Corynebacterium
ASV895	0	9.54608e-05	0	0	k__Bacteria;p__Firmicutes;c__Clostridia;o__Lachnospirales;f__Lachnospiraceae
ASV896	0	4.77304e-05	0	0	k__Bacteria;p__Firmicutes;c__Clostridia;o__Lachnospirales;f__Lachnospiraceae;g__[Eubacterium]_xylanophilum_group;s__
ASV897	0	0	9.54608e-05	0	k__Bacteria;p__Firmicutes;c__Clostridia;o__Lachnospirales;f__Lachnospiraceae
ASV898	0	0	9.54608e-05	0	k__Bacteria;p__Firmicutes;c__Clostridia;o__Oscillospirales;f__Butyricicoccaceae
ASV899	0	0	9.54608e-05	0	k__Bacteria;p__Proteobacteria;c__Gammaproteobacteria;o__Enterobacterales;f__Alteromonadaceae;g__Rheinheimera
ASV900	0	0	0.000119326	0	k__Bacteria;p__Bacteroidota;c__Bacteroidia;o__Chitinophagales;f__Saprospiraceae;g__Candidatus_Aquirestis;s__
ASV901	0	0	7.15956e-05	0	k__Bacteria;p__Firmicutes;c__Clostridia
ASV902	0	4.77304e-05	0	0	k__Bacteria
ASV903	0	0	7.15956e-05	0	k__Bacteria;p__Bdellovibrionota;c__Bdellovibrionia;o__Bdellovibrionales;f__Bdellovibrionaceae;g__Bdellovibrio;s__
ASV904	0	0	9.54608e-05	0	k__Bacteria;p__Firmicutes;c__Clostridia;o__Lachnospirales;f__Lachnospiraceae
ASV905	0	0	9.54608e-05	0	k__Bacteria;p__Planctomycetota;c__Planctomycetes;o__Planctomycetales;f__;g__;s__
ASV906	0	0	0.000143191	0	k__Bacteria;p__Proteobacteria;c__Alphaproteobacteria;o__Rickettsiales;f__SM2D12;g__;s__
ASV907	0	0	9.54608e-05	0	k__Bacteria;p__Proteobacteria;c__Alphaproteobacteria;o__Sphingomonadales;f__Sphingomonadaceae;g__SD04E11;s__Sphingomonas_piscinae
ASV908	0	0	7.15956e-05	0	k__Bacteria;p__Proteobacteria;c__Alphaproteobacteria
ASV909	0	4.77304e-05	0	0	k__Bacteria;p__Firmicutes;c__Clostridia;o__Oscillospirales;f__Oscillospiraceae;g__NK4A214_group;s__
ASV910	0	4.77304e-05	0	0	k__Bacteria;p__Proteobacteria;c__Gammaproteobacteria;o__Burkholderiales;f__Comamonadaceae
ASV911	0	2.38652e-05	2.38652e-05	0	k__Bacteria;p__Firmicutes;c__Clostridia;o__Lachnospirales;f__Lachnospiraceae
ASV912	0	2.38652e-05	4.77304e-05	0	k__Bacteria;p__Firmicutes;c__Clostridia;o__Lachnospirales;f__Lachnospiraceae
ASV913	0	7.15956e-05	0	0	k__Bacteria;p__Proteobacteria;c__Gammaproteobacteria;o__Legionellales;f__Legionellaceae;g__Legionella
ASV914	0	0.000119326	0	0	k__Bacteria
ASV915	0	4.77304e-05	0	0	k__Bacteria;p__Cyanobacteria;c__Cyanobacteriia;o__Chloroplast;f__unidentified_Chloroplast;g__unidentified_Chloroplast;s__Euglena_granulata
ASV916	0	7.15956e-05	0	0	k__Bacteria;p__Bacteroidota;c__Bacteroidia;o__Sphingobacteriales;f__Sphingobacteriaceae;g__Sphingobacterium
ASV917	0	0	0	0.000214787	k__Bacteria;p__Proteobacteria;c__Gammaproteobacteria;o__Burkholderiales;f__Nitrosomonadaceae;g__mle1-7;s__
ASV918	0	0	0	0.000214787	k__Bacteria;p__Myxococcota;c__Polyangia;o__Haliangiales;f__Haliangiaceae;g__Haliangium;s__
ASV919	0	0	0	0.000214787	k__Bacteria;p__Bacteroidota;c__Bacteroidia;o__Chitinophagales;f__Chitinophagaceae;g__Terrimonas
ASV920	0	0	0	0.000214787	k__Bacteria;p__Proteobacteria;c__Alphaproteobacteria;o__Acetobacterales;f__Acetobacteraceae;g__Roseomonas;s__bacterium_enrichment_culture_clone_B197(2011)
ASV921	0	0	0	0.000214787	k__Bacteria;p__Cyanobacteria;c__Cyanobacteriia;o__Cyanobacteriales
ASV922	0	0	0	0.000214787	k__Bacteria;p__Proteobacteria;c__Gammaproteobacteria;o__Burkholderiales;f__Rhodocyclaceae;g__Sulfurisoma;s__
ASV923	0	0	0	0.000214787	k__Bacteria;p__Proteobacteria;c__Gammaproteobacteria;o__Xanthomonadales;f__Xanthomonadaceae;g__Arenimonas
ASV924	0	0	0	0.000214787	k__Bacteria;p__Proteobacteria;c__Alphaproteobacteria;o__Azospirillales;f__Azospirillaceae;g__Azospirillum
ASV925	0	0	0	0.000214787	k__Bacteria;p__Actinobacteriota;c__Actinobacteria;o__Micromonosporales;f__Micromonosporaceae;g__Actinoplanes
ASV926	0	0	0	0.000214787	k__Bacteria;p__Planctomycetota;c__Phycisphaerae;o__Phycisphaerales;f__Phycisphaeraceae;g__SM1A02;s__
ASV927	0	0	0	0.000214787	k__Bacteria;p__Proteobacteria;c__Alphaproteobacteria;o__Sphingomonadales;f__Sphingomonadaceae;g__Novosphingobium
ASV928	0	0	0	0.000214787	k__Bacteria;p__Chloroflexi;c__Anaerolineae;o__SJA-15;f__;g__;s__
ASV929	0	0	0	0.000214787	k__Bacteria;p__Chloroflexi;c__Chloroflexia;o__Chloroflexales;f__Chloroflexaceae
ASV930	0	0	0	0.000214787	k__Bacteria;p__Proteobacteria;c__Gammaproteobacteria;o__Steroidobacterales;f__Steroidobacteraceae;g__unidentified_Steroidobacteraceae;s__Hypsibius_dujardini
ASV931	0	0	4.77304e-05	0.000167056	k__Bacteria;p__Cyanobacteria;c__Vampirivibrionia;o__Caenarcaniphilales;f__;g__;s__
ASV932	0	0	0	0.000214787	k__Bacteria;p__Planctomycetota;c__Planctomycetes;o__;f__;g__;s__
ASV933	0	0	0	0.000214787	k__Bacteria;p__Proteobacteria;c__Alphaproteobacteria;o__Rhizobiales
ASV934	0	0	0	0.000214787	k__Bacteria;p__Proteobacteria;c__Alphaproteobacteria;o__Acetobacterales;f__Acetobacteraceae;g__Roseomonas;s__Roseomonas_sp_16-40
ASV935	0	9.54608e-05	0	0	k__Bacteria;p__Proteobacteria;c__Gammaproteobacteria;o__Burkholderiales;f__Methylophilaceae;g__;s__
ASV936	0	0	0	0.000214787	k__Bacteria;p__Proteobacteria;c__Gammaproteobacteria;o__Burkholderiales;f__Comamonadaceae
ASV937	0	0	0	0.000214787	k__Bacteria;p__Chloroflexi;c__Chloroflexia;o__Chloroflexales;f__Roseiflexaceae;g__;s__
ASV938	0	0	0	0.000214787	k__Bacteria;p__Chloroflexi;c__Chloroflexia;o__Chloroflexales;f__Chloroflexaceae
ASV939	2.38652e-05	0	4.77304e-05	0	k__Bacteria;p__Bacteroidota;c__Bacteroidia;o__Chitinophagales;f__Chitinophagaceae;g__Edaphobaculum;s__
ASV940	0	4.77304e-05	0	0	k__Bacteria;p__Cyanobacteria;c__Cyanobacteriia;o__Chloroplast;f__unidentified_Chloroplast;g__unidentified_Chloroplast
ASV941	0	0	0	0.000214787	k__Bacteria;p__Proteobacteria;c__Gammaproteobacteria;o__Burkholderiales;f__Comamonadaceae
ASV942	9.54608e-05	0	0	0	k__Bacteria;p__Proteobacteria;c__Gammaproteobacteria;o__Burkholderiales;f__Comamonadaceae
ASV943	2.38652e-05	2.38652e-05	0	0	k__Bacteria;p__Firmicutes;c__Clostridia;o__Lachnospirales;f__Lachnospiraceae;g__[Ruminococcus]_torques_group
ASV944	7.15956e-05	0	0	0	k__Bacteria;p__Firmicutes;c__Clostridia;o__Lachnospirales;f__Lachnospiraceae;g__Lachnoclostridium
ASV945	7.15956e-05	2.38652e-05	0	0	k__Bacteria;p__Proteobacteria;c__Alphaproteobacteria;o__Rhizobiales;f__Devosiaceae
ASV946	2.38652e-05	2.38652e-05	0	0	k__Bacteria;p__Planctomycetota;c__Planctomycetes;o__Gemmatales;f__Gemmataceae;g__Gemmata;s__Gemmata-like_str._JW11-2f5
ASV947	7.15956e-05	0	0	0	k__Bacteria;p__Bacteroidota;c__Bacteroidia;o__Bacteroidales;f__Tannerellaceae;g__Parabacteroides;s__Porphyromonadaceae_bacterium_DJF_B175
ASV948	0	0	0	0.000214787	k__Bacteria;p__Proteobacteria;c__Gammaproteobacteria;o__Burkholderiales;f__Comamonadaceae
ASV949	7.15956e-05	0	0	0	k__Bacteria;p__Firmicutes;c__Bacilli;o__Lactobacillales;f__Streptococcaceae;g__Streptococcus
ASV950	7.15956e-05	0	0	0	k__Bacteria;p__Proteobacteria;c__Gammaproteobacteria;o__Burkholderiales
ASV951	9.54608e-05	0	0	0	k__Bacteria;p__Firmicutes;c__Clostridia;o__Clostridia_vadinBB60_group;f__;g__;s__
ASV952	7.15956e-05	0	0	0	k__Bacteria;p__Bacteroidota;c__Bacteroidia;o__Bacteroidales;f__Muribaculaceae;g__;s__
ASV953	7.15956e-05	0	0	0	k__Bacteria;p__Firmicutes;c__Clostridia;o__Oscillospirales;f__Ruminococcaceae;g__Ruminococcus
ASV954	0.000119326	0	0	0	k__Bacteria;p__Firmicutes;c__Clostridia;o__Oscillospirales;f__Oscillospiraceae;g__UCG-005;s__
ASV955	0	0	0	0.000214787	k__Bacteria;p__Actinobacteriota;c__Actinobacteria;o__Kineosporiales;f__Kineosporiaceae
ASV956	0	4.77304e-05	0	0	k__Bacteria;p__Firmicutes;c__Clostridia;o__Oscillospirales;f__Oscillospiraceae;g__UCG-005;s__
ASV957	0	7.15956e-05	0	0	k__Bacteria;p__Bdellovibrionota;c__Oligoflexia;o__Silvanigrellales;f__Silvanigrellaceae;g__;s__
ASV958	0	4.77304e-05	0	0	k__Bacteria;p__Spirochaetota;c__Spirochaetia;o__Spirochaetales;f__Spirochaetaceae;g__Treponema;s__Treponema_porcinum
ASV959	0	4.77304e-05	0	0	k__Bacteria;p__Firmicutes;c__Clostridia;o__Lachnospirales;f__Lachnospiraceae
ASV960	0	4.77304e-05	0	0	k__Bacteria;p__Proteobacteria;c__Alphaproteobacteria;o__Rhizobiales;f__unidentified_Rhizobiales;g__Phreatobacter;s__
ASV961	0	7.15956e-05	0	0	k__Bacteria;p__Firmicutes;c__Clostridia;o__Oscillospirales;f__Oscillospiraceae;g__UCG-005;s__
ASV962	0	4.77304e-05	0	0	k__Bacteria;p__Actinobacteriota;c__Coriobacteriia;o__Coriobacteriales;f__Eggerthellaceae;g__Enterorhabdus;s__
ASV963	0	4.77304e-05	0	0	k__Bacteria;p__Firmicutes;c__Clostridia;o__Lachnospirales;f__Lachnospiraceae
ASV964	0	4.77304e-05	0	0	k__Bacteria;p__Firmicutes;c__Clostridia;o__Lachnospirales;f__Lachnospiraceae
ASV965	0	4.77304e-05	0	0	k__Bacteria;p__Firmicutes;c__Clostridia;o__Lachnospirales;f__Lachnospiraceae;g__[Eubacterium]_eligens_group;s__
ASV966	0	2.38652e-05	2.38652e-05	0	k__Bacteria;p__Proteobacteria;c__Gammaproteobacteria;o__Coxiellales;f__Coxiellaceae;g__Coxiella
ASV967	0	4.77304e-05	0	0	k__Bacteria;p__Proteobacteria;c__Alphaproteobacteria
ASV968	0	0	7.15956e-05	0	k__Bacteria;p__Bacteroidota;c__Bacteroidia;o__Sphingobacteriales;f__NS11-12_marine_group;g__;s__
ASV969	0	2.38652e-05	2.38652e-05	0	k__Bacteria;p__Bacteroidota;c__Bacteroidia;o__Bacteroidales;f__p-2534-18B5_gut_group;g__;s__
ASV970	0	4.77304e-05	0	0	k__Bacteria;p__Firmicutes;c__Clostridia;o__Monoglobales;f__Monoglobaceae;g__Monoglobus;s__
ASV971	0	4.77304e-05	0	0	k__Bacteria;p__Proteobacteria;c__Gammaproteobacteria
ASV972	0	4.77304e-05	0	0	k__Bacteria;p__Bacteroidota;c__Bacteroidia;o__Bacteroidales;f__Muribaculaceae;g__;s__
ASV973	0	7.15956e-05	0	0	k__Bacteria;p__Firmicutes;c__Clostridia;o__Lachnospirales;f__Lachnospiraceae;g__[Eubacterium]_ruminantium_group;s__
ASV974	0	4.77304e-05	0	0	k__Bacteria;p__Firmicutes;c__Clostridia;o__Peptostreptococcales-Tissierellales;f__Anaerovoracaceae;g__[Eubacterium]_brachy_group;s__
ASV975	0	4.77304e-05	0	0	k__Bacteria;p__Firmicutes;c__Clostridia;o__Christensenellales;f__Christensenellaceae;g__Christensenellaceae_R-7_group;s__
ASV976	0	4.77304e-05	0	0	k__Bacteria;p__Bacteroidota;c__Bacteroidia;o__Chitinophagales;f__Saprospiraceae;g__Lewinella;s__
ASV977	0	4.77304e-05	0	0	k__Bacteria;p__Firmicutes;c__Clostridia;o__Oscillospirales;f__[Eubacterium]_coprostanoligenes_group;g__;s__
ASV978	0	4.77304e-05	0	0	k__Bacteria;p__Dependentiae;c__Babeliae;o__Babeliales
ASV979	0	7.15956e-05	4.77304e-05	0	k__Bacteria;p__Bacteroidota;c__Bacteroidia;o__Bacteroidales;f__Rikenellaceae;g__Rikenellaceae_RC9_gut_group;s__
ASV980	0	0	7.15956e-05	0	k__Bacteria;p__Proteobacteria;c__Gammaproteobacteria;o__Burkholderiales;f__Comamonadaceae
ASV981	0	4.77304e-05	0	0	k__Bacteria;p__Firmicutes;c__Clostridia;o__Lachnospirales;f__Lachnospiraceae
ASV982	0	0	7.15956e-05	0	k__Bacteria;p__Proteobacteria;c__Gammaproteobacteria;o__Burkholderiales
ASV983	0	7.15956e-05	0	0	k__Bacteria;p__Firmicutes;c__Clostridia;o__Lachnospirales;f__Lachnospiraceae
ASV984	0	0	9.54608e-05	0	k__Bacteria;p__Cyanobacteria;c__Cyanobacteriia;o__Synechococcales;f__Cyanobiaceae;g__Cyanobium_PCC-6307
ASV985	0	0	7.15956e-05	0	k__Bacteria;p__Proteobacteria;c__Alphaproteobacteria;o__Rhodobacterales;f__Rhodobacteraceae
ASV986	0	0	0.000119326	0	k__Bacteria;p__Proteobacteria;c__Gammaproteobacteria;o__Burkholderiales;f__Oxalobacteraceae;g__Noviherbaspirillum
ASV987	0	0	7.15956e-05	0	k__Bacteria;p__Actinobacteriota;c__Acidimicrobiia;o__Microtrichales;f__Ilumatobacteraceae
ASV988	0	0	9.54608e-05	0	k__Bacteria;p__Firmicutes;c__Clostridia;o__Lachnospirales;f__Lachnospiraceae
ASV989	0	0	9.54608e-05	0	k__Bacteria;p__Proteobacteria;c__Alphaproteobacteria;o__Rhizobiales;f__Rhizobiaceae;g__Ensifer
ASV990	0	0	7.15956e-05	0	k__Bacteria;p__Firmicutes;c__Clostridia;o__Lachnospirales;f__Lachnospiraceae;g__Sellimonas;s__Lachnoclostridium_phocaeense
ASV991	0	0	9.54608e-05	0	k__Bacteria;p__Firmicutes;c__Clostridia;o__Oscillospirales;f__Oscillospiraceae
ASV992	0	0	7.15956e-05	0	k__Bacteria;p__Firmicutes;c__Clostridia;o__Clostridiales;f__Clostridiaceae;g__Clostridium_sensu_stricto_6;s__Clostridium_bornimense
ASV993	0	0	7.15956e-05	0	k__Bacteria;p__Bacteroidota;c__Bacteroidia;o__Bacteroidales
ASV994	0	4.77304e-05	0	0	k__Bacteria;p__Proteobacteria;c__Alphaproteobacteria;o__Rhodobacterales;f__Rhodobacteraceae
ASV995	0	0	7.15956e-05	0	k__Bacteria
ASV996	0	0	7.15956e-05	0	k__Bacteria;p__Proteobacteria;c__Alphaproteobacteria;o__Caulobacterales;f__Hyphomonadaceae;g__SWB02;s__
ASV997	0	0	0.000119326	0	k__Bacteria;p__Proteobacteria;c__Alphaproteobacteria
ASV998	0	0	7.15956e-05	0	k__Bacteria;p__Proteobacteria;c__Alphaproteobacteria;o__Rhizobiales;f__Rhizobiaceae;g__Mesorhizobium
ASV999	0	0	9.54608e-05	0	k__Bacteria;p__Proteobacteria;c__Gammaproteobacteria;o__Burkholderiales;f__Alcaligenaceae;g__Alcaligenes
ASV1000	0	0	7.15956e-05	0	k__Bacteria;p__Proteobacteria;c__Alphaproteobacteria;o__Rickettsiales;f__Fokiniaceae;g__;s__
ASV1001	0	0	7.15956e-05	0	k__Bacteria;p__Gemmatimonadota;c__Gemmatimonadetes;o__Gemmatimonadales;f__Gemmatimonadaceae
ASV1002	0	0	9.54608e-05	0	k__Bacteria;p__Proteobacteria;c__Gammaproteobacteria
ASV1003	0	0	7.15956e-05	0	k__Bacteria;p__Spirochaetota;c__Spirochaetia;o__Spirochaetales;f__Spirochaetaceae
ASV1004	0	0	7.15956e-05	0	k__Bacteria;p__Proteobacteria;c__Gammaproteobacteria;o__Burkholderiales;f__TRA3-20
ASV1005	0	4.77304e-05	0	0	k__Bacteria;p__Planctomycetota;c__Phycisphaerae;o__Phycisphaerales;f__Phycisphaeraceae;g__SM1A02;s__
ASV1006	0	0	0	0.000167056	k__Bacteria;p__Chloroflexi;c__Anaerolineae;o__SBR1031
ASV1007	0	4.77304e-05	0	0	k__Bacteria
ASV1008	0	0	0	0.000190922	k__Bacteria;p__Bdellovibrionota;c__Oligoflexia;o__Silvanigrellales;f__Silvanigrellaceae;g__;s__
ASV1009	0	0	0	0.000167056	k__Bacteria;p__Proteobacteria;c__Alphaproteobacteria;o__Rhizobiales;f__Devosiaceae;g__Devosia
ASV1010	0	0	0	0.000214787	k__Bacteria;p__Actinobacteriota;c__Thermoleophilia;o__Gaiellales
ASV1011	0	0	0	0.000190922	k__Bacteria;p__Proteobacteria;c__Gammaproteobacteria;o__Burkholderiales;f__Comamonadaceae
ASV1012	0	0	0	0.000167056	k__Bacteria;p__Planctomycetota;c__Planctomycetes;o__Gemmatales;f__Gemmataceae;g__Fimbriiglobus;s__
ASV1013	0	0	0	0.000167056	k__Bacteria;p__Proteobacteria;c__Alphaproteobacteria;o__Acetobacterales;f__Acetobacteraceae
ASV1014	0	0	0	0.000190922	k__Bacteria;p__Actinobacteriota;c__Actinobacteria
ASV1015	0	0	0	0.000167056	k__Bacteria;p__Bacteroidota;c__Bacteroidia;o__Chitinophagales;f__Chitinophagaceae;g__unidentified_Chitinophagaceae;s__Flavihumibacter_sp
ASV1016	0	0	0	0.000167056	k__Bacteria;p__Proteobacteria;c__Alphaproteobacteria;o__Rhizobiales
ASV1017	0	0	0	0.000167056	k__Bacteria;p__Verrucomicrobiota;c__Verrucomicrobiae
ASV1018	0	0	0	0.000190922	k__Bacteria;p__Desulfobacterota;c__Desulfobulbia;o__Desulfobulbales;f__Desulfobulbaceae;g__Desulfobulbus
ASV1019	0	0	0	0.000190922	k__Bacteria;p__Proteobacteria;c__Gammaproteobacteria;o__Xanthomonadales;f__Rhodanobacteraceae;g__Aquimonas
ASV1020	0	0	0	0.000238652	k__Bacteria;p__Proteobacteria;c__Gammaproteobacteria;o__Burkholderiales
ASV1021	0	0	4.77304e-05	4.77304e-05	k__Bacteria;p__Chloroflexi;c__Chloroflexia;o__Chloroflexales;f__Roseiflexaceae;g__;s__
ASV1022	0	0	0	0.000310248	k__Bacteria;p__Planctomycetota;c__Planctomycetes;o__Isosphaerales;f__Isosphaeraceae
ASV1023	0	0	0	0.000190922	k__Bacteria;p__Verrucomicrobiota;c__Verrucomicrobiae;o__Pedosphaerales;f__Pedosphaeraceae;g__ADurb.Bin063-1;s__
ASV1024	0	0	0	0.000167056	k__Bacteria;p__Actinobacteriota;c__Actinobacteria;o__Corynebacteriales;f__Mycobacteriaceae;g__Mycobacterium
ASV1025	0	0	4.77304e-05	9.54608e-05	k__Bacteria;p__Planctomycetota;c__Planctomycetes;o__Pirellulales;f__Pirellulaceae;g__Pirellula;s__
ASV1026	0	0	0	0.000190922	k__Bacteria;p__Proteobacteria;c__Gammaproteobacteria;o__SZB30;f__;g__;s__
ASV1027	0	0	0	0.000262517	k__Bacteria;p__Bacteroidota;c__Bacteroidia;o__Bacteroidales;f__SB-5;g__;s__
ASV1028	0	0	0	0.000214787	k__Bacteria;p__Proteobacteria;c__Alphaproteobacteria;o__Reyranellales;f__Reyranellaceae;g__;s__
ASV1029	0	0	0	0.000167056	k__Bacteria;p__Planctomycetota;c__vadinHA49;o__;f__;g__;s__
ASV1030	0	4.77304e-05	0	0	k__Bacteria;p__Firmicutes;c__Bacilli;o__Bacillales;f__Planococcaceae;g__Lysinibacillus
ASV1031	0	0	2.38652e-05	9.54608e-05	k__Bacteria;p__Proteobacteria;c__Gammaproteobacteria;o__Xanthomonadales;f__Rhodanobacteraceae;g__Luteibacter
ASV1032	0	0	0	0.000214787	k__Bacteria;p__Proteobacteria;c__Gammaproteobacteria;o__Methylococcales;f__Methylococcaceae
ASV1033	0	0	0	0.000190922	k__Bacteria;p__Proteobacteria;c__Alphaproteobacteria;o__Rhizobiales;f__Xanthobacteraceae;g__Pseudolabrys
ASV1034	7.15956e-05	0	0	0	k__Bacteria;p__Actinobacteriota;c__Actinobacteria;o__Micrococcales;f__Microbacteriaceae;g__Microbacterium
ASV1035	0	4.77304e-05	0	0	k__Bacteria;p__Proteobacteria;c__Gammaproteobacteria;o__Enterobacterales;f__Succinivibrionaceae;g__Succinivibrio;s__
ASV1036	0	0	0	0.000167056	k__Bacteria;p__Bdellovibrionota;c__Oligoflexia;o__Silvanigrellales;f__Silvanigrellaceae;g__;s__
ASV1037	0	4.77304e-05	0	0	k__Bacteria;p__Gemmatimonadota;c__Gemmatimonadetes;o__Gemmatimonadales;f__Gemmatimonadaceae
ASV1038	9.54608e-05	0	0	0	k__Bacteria;p__Firmicutes;c__Clostridia;o__Clostridia_UCG-014;f__;g__;s__
ASV1039	2.38652e-05	0	4.77304e-05	0	k__Bacteria;p__Firmicutes;c__Clostridia;o__Christensenellales;f__Christensenellaceae;g__Christensenellaceae_R-7_group
ASV1040	7.15956e-05	0	0	0	k__Bacteria;p__Firmicutes;c__Clostridia;o__Lachnospirales;f__Lachnospiraceae
ASV1041	9.54608e-05	0	0	0	k__Bacteria;p__Firmicutes;c__Clostridia;o__Lachnospirales;f__Lachnospiraceae
ASV1042	0.000119326	0	0	0	k__Bacteria;p__Proteobacteria;c__Gammaproteobacteria;o__Burkholderiales;f__Aquaspirillaceae;g__Rivicola
ASV1043	2.38652e-05	2.38652e-05	0	0	k__Bacteria;p__Firmicutes;c__Clostridia;o__Lachnospirales;f__Lachnospiraceae
ASV1044	4.77304e-05	0	0	0	k__Bacteria;p__Planctomycetota;c__Planctomycetes;o__Pirellulales;f__Pirellulaceae;g__;s__
ASV1045	4.77304e-05	0	0	0	k__Bacteria;p__Firmicutes;c__Clostridia;o__Lachnospirales;f__Lachnospiraceae
ASV1046	7.15956e-05	0	0	0	k__Bacteria;p__Actinobacteriota;c__Actinobacteria;o__Frankiales;f__Acidothermaceae;g__Acidothermus;s__Thermomonosporaceae_bacterium_YE4-D4-16-CH2
ASV1047	0.000119326	0	0	0	k__Bacteria;p__Spirochaetota;c__Spirochaetia;o__Spirochaetales;f__Spirochaetaceae;g__Treponema
ASV1048	7.15956e-05	0	0	0	k__Bacteria;p__Proteobacteria;c__Gammaproteobacteria;o__Burkholderiales
ASV1049	0	0	0	0.000214787	k__Bacteria;p__Cyanobacteria;c__Cyanobacteriia;o__Cyanobacteriales
ASV1050	0	0	0	0.000190922	k__Bacteria;p__Proteobacteria;c__Alphaproteobacteria;o__Rhodobacterales;f__Rhodobacteraceae;g__Rubellimicrobium;s__
ASV1051	0	0	0	0.000238652	k__Bacteria;p__Proteobacteria;c__Alphaproteobacteria;o__Rhodobacterales;f__Rhodobacteraceae
ASV1052	0	0	0	0.000167056	k__Bacteria;p__Proteobacteria;c__Gammaproteobacteria;o__Enterobacterales;f__Aeromonadaceae;g__Aeromonas
ASV1053	7.15956e-05	0	0	0	k__Bacteria;p__Firmicutes;c__Clostridia;o__Oscillospirales;f__Oscillospiraceae;g__NK4A214_group;s__
ASV1054	0	0	0	0.000214787	k__Bacteria;p__Proteobacteria;c__Gammaproteobacteria;o__Burkholderiales;f__Nitrosomonadaceae;g__Ellin6067;s__bacterium_TG160
ASV1055	0	0	0	0.000214787	k__Bacteria;p__Proteobacteria;c__Gammaproteobacteria;o__Enterobacterales;f__Erwiniaceae;g__Pantoea
ASV1056	0	2.38652e-05	0	0	k__Bacteria;p__Firmicutes;c__Clostridia;o__Clostridia_UCG-014;f__;g__;s__
ASV1057	0	2.38652e-05	0	0	k__Bacteria;p__Firmicutes;c__Clostridia;o__Christensenellales;f__Christensenellaceae;g__Christensenellaceae_R-7_group;s__
ASV1058	0	4.77304e-05	0	0	k__Bacteria;p__Firmicutes;c__Bacilli;o__Erysipelotrichales;f__Erysipelatoclostridiaceae;g__Erysipelatoclostridium;s__Massiliomicrobiota_timonensis
ASV1059	0	7.15956e-05	0	0	k__Bacteria;p__Firmicutes;c__Clostridia;o__Lachnospirales;f__Lachnospiraceae;g__GCA-900066575;s__
ASV1060	0	2.38652e-05	0	0	k__Bacteria;p__Firmicutes;c__Clostridia;o__Clostridiales;f__Clostridiaceae;g__Clostridium_sensu_stricto_6;s__Clostridium_bornimense
ASV1061	0	2.38652e-05	0	0	k__Bacteria;p__Bacteroidota;c__Bacteroidia;o__Bacteroidales;f__Bacteroidaceae;g__Bacteroides
ASV1062	0	4.77304e-05	0	0	k__Bacteria;p__Firmicutes;c__Clostridia;o__Lachnospirales;f__Lachnospiraceae
ASV1063	0	4.77304e-05	0	0	k__Bacteria;p__Firmicutes;c__Clostridia;o__Lachnospirales;f__Lachnospiraceae;g__Lachnoclostridium
ASV1064	0	4.77304e-05	0	0	k__Bacteria;p__Proteobacteria;c__Gammaproteobacteria;o__Burkholderiales;f__Methylophilaceae
ASV1065	0	4.77304e-05	0	0	k__Bacteria;p__Firmicutes;c__Clostridia;o__Lachnospirales;f__Lachnospiraceae;g__Lachnoclostridium
ASV1066	0	2.38652e-05	0	0	k__Bacteria;p__Proteobacteria;c__Alphaproteobacteria;o__Rhizobiales;f__Beijerinckiaceae;g__Methylocystis
ASV1067	0	7.15956e-05	0	0	k__Bacteria;p__Proteobacteria;c__Alphaproteobacteria;o__Sphingomonadales;f__Sphingomonadaceae
ASV1068	0	4.77304e-05	0	0	k__Bacteria;p__Firmicutes;c__Clostridia;o__Monoglobales;f__Monoglobaceae;g__Monoglobus;s__
ASV1069	0	2.38652e-05	0	0	k__Bacteria;p__Actinobacteriota;c__Acidimicrobiia;o__Microtrichales;f__Ilumatobacteraceae
ASV1070	0	7.15956e-05	0	0	k__Bacteria;p__Bacteroidota;c__Bacteroidia;o__Bacteroidales;f__Rikenellaceae;g__Rikenellaceae_RC9_gut_group;s__
ASV1071	0	4.77304e-05	0	0	k__Bacteria;p__Bacteroidota;c__Bacteroidia
ASV1072	0	9.54608e-05	0	0	k__Bacteria;p__Firmicutes;c__Clostridia;o__Clostridia_vadinBB60_group;f__;g__;s__
ASV1073	0	9.54608e-05	0	0	k__Bacteria;p__Firmicutes;c__Clostridia
ASV1074	0	2.38652e-05	0	0	k__Bacteria;p__Bdellovibrionota;c__Oligoflexia;o__Oligoflexales;f__Oligoflexaceae;g__Oligoflexus;s__
ASV1075	0	4.77304e-05	0	0	k__Bacteria;p__Gemmatimonadota;c__BD2-11_terrestrial_group;o__;f__;g__;s__
ASV1076	0	2.38652e-05	0	0	k__Bacteria;p__Proteobacteria;c__Gammaproteobacteria
ASV1077	0	7.15956e-05	0	0	k__Bacteria;p__Firmicutes;c__Clostridia;o__Lachnospirales;f__Lachnospiraceae
ASV1078	0	4.77304e-05	0	0	k__Bacteria;p__Firmicutes;c__Bacilli;o__Erysipelotrichales;f__Erysipelotrichaceae;g__;s__
ASV1079	0	9.54608e-05	0	0	k__Bacteria;p__Bacteroidota;c__Bacteroidia;o__Bacteroidales;f__Rikenellaceae
ASV1080	0	2.38652e-05	0	0	k__Bacteria;p__Proteobacteria;c__Gammaproteobacteria
ASV1081	0	9.54608e-05	0	0	k__Bacteria;p__Desulfobacterota;c__Desulfuromonadia;o__Bradymonadales;f__;g__;s__
ASV1082	0	0	9.54608e-05	0	k__Bacteria;p__Planctomycetota;c__Phycisphaerae;o__Tepidisphaerales;f__WD2101_soil_group;g__;s__
ASV1083	0	2.38652e-05	0	0	k__Bacteria;p__Proteobacteria;c__Gammaproteobacteria;o__Burkholderiales;f__Comamonadaceae
ASV1084	0	0	7.15956e-05	0	k__Bacteria;p__Firmicutes;c__Clostridia;o__Lachnospirales;f__Lachnospiraceae
ASV1085	0	0	7.15956e-05	0	k__Bacteria;p__Cyanobacteria;c__Cyanobacteriia;o__Chloroplast;f__unidentified_Chloroplast;g__unidentified_Chloroplast
ASV1086	0	0	7.15956e-05	0	k__Bacteria;p__Proteobacteria;c__Alphaproteobacteria
ASV1087	0	0	4.77304e-05	0	k__Bacteria;p__Bacteroidota;c__Bacteroidia;o__Bacteroidales;f__Prevotellaceae;g__Prevotellaceae_NK3B31_group;s__
ASV1088	0	0	4.77304e-05	0	k__Bacteria;p__Proteobacteria;c__Gammaproteobacteria;o__Burkholderiales;f__Comamonadaceae
ASV1089	0	0	4.77304e-05	0	k__Bacteria;p__Firmicutes;c__Clostridia;o__Lachnospirales;f__Lachnospiraceae
ASV1090	0	0	4.77304e-05	0	k__Bacteria;p__Proteobacteria;c__Alphaproteobacteria;o__Rickettsiales;f__SM2D12;g__;s__
ASV1091	0	0	4.77304e-05	0	k__Bacteria;p__Cyanobacteria;c__Cyanobacteriia;o__Synechococcales;f__Cyanobiaceae;g__Cyanobium_PCC-6307
ASV1092	0	0	4.77304e-05	0	k__Bacteria;p__Firmicutes;c__Clostridia;o__Oscillospirales;f__Oscillospiraceae;g__UCG-002;s__
ASV1093	0	0	7.15956e-05	0	k__Bacteria;p__Proteobacteria;c__Alphaproteobacteria;o__Sphingomonadales;f__Sphingomonadaceae
ASV1094	0	0	0.000119326	0	k__Bacteria;p__Myxococcota;c__Polyangia;o__Polyangiales;f__Phaselicystidaceae;g__Phaselicystis
ASV1095	0	0	7.15956e-05	0	k__Bacteria;p__Firmicutes;c__Clostridia;o__Lachnospirales;f__Lachnospiraceae;g__Lachnospiraceae_UCG-001;s__
ASV1096	0	0	4.77304e-05	0	k__Bacteria;p__Bacteroidota;c__Bacteroidia;o__Flavobacteriales;f__Flavobacteriaceae;g__Flavobacterium
ASV1097	0	0	0.000119326	0	k__Bacteria;p__Firmicutes;c__Bacilli;o__Lactobacillales;f__Streptococcaceae;g__Lactococcus
ASV1098	0	0	7.15956e-05	0	k__Bacteria;p__Bacteroidota;c__Bacteroidia;o__Bacteroidales;f__Muribaculaceae;g__;s__
ASV1099	0	0	0.000119326	0	k__Bacteria;p__Planctomycetota;c__Phycisphaerae;o__Phycisphaerales;f__Phycisphaeraceae;g__SM1A02;s__
ASV1100	0	0	9.54608e-05	0	k__Bacteria;p__Firmicutes;c__Clostridia;o__Oscillospirales;f__Ruminococcaceae;g__Ruminococcus;s__Clostridiaceae_bacterium_DJF_VR76
ASV1101	0	0	7.15956e-05	0	k__Bacteria;p__Firmicutes;c__Clostridia;o__Oscillospirales;f__Ruminococcaceae;g__Ruminococcus
ASV1102	0	0	9.54608e-05	0	k__Bacteria;p__Bacteroidota;c__Bacteroidia;o__Bacteroidales;f__Prevotellaceae;g__Prevotella;s__
ASV1103	0	0	4.77304e-05	0	k__Bacteria;p__Spirochaetota;c__Spirochaetia;o__Spirochaetales;f__Spirochaetaceae;g__Treponema
ASV1104	0	4.77304e-05	0	0	k__Bacteria;p__Bacteroidota;c__Bacteroidia;o__Cytophagales;f__Microscillaceae;g__;s__
ASV1105	0	0	4.77304e-05	0	k__Bacteria;p__Proteobacteria;c__Gammaproteobacteria;o__Legionellales;f__Legionellaceae;g__Legionella;s__Legionella_sp_D2863
ASV1106	0	0	7.15956e-05	0	k__Bacteria;p__Actinobacteriota;c__Actinobacteria
ASV1107	0	0	9.54608e-05	0	k__Bacteria;p__Bacteroidota;c__Bacteroidia;o__Bacteroidales
ASV1108	0	0	4.77304e-05	0	k__Bacteria;p__Bacteroidota;c__Bacteroidia;o__SM1A07;f__;g__;s__
ASV1109	0	0	7.15956e-05	0	k__Bacteria;p__Myxococcota;c__Myxococcia;o__Myxococcales;f__Myxococcaceae
ASV1110	0	0	7.15956e-05	0	k__Bacteria;p__Bacteroidota;c__Bacteroidia;o__Bacteroidales;f__Prevotellaceae
ASV1111	0	0	4.77304e-05	0	k__Bacteria;p__Acidobacteriota;c__Vicinamibacteria;o__Subgroup_17;f__;g__;s__
ASV1112	0	2.38652e-05	0	0	k__Bacteria;p__Proteobacteria;c__Alphaproteobacteria;o__Rickettsiales;f__Mitochondria;g__;s__
ASV1113	0	0	0	0.000167056	k__Bacteria;p__Proteobacteria;c__Gammaproteobacteria;o__CCD24;f__;g__;s__
ASV1114	4.77304e-05	0	0	0	k__Bacteria;p__Proteobacteria;c__Alphaproteobacteria;o__Rhodobacterales;f__Rhodobacteraceae
ASV1115	0	0	0	0.000167056	k__Bacteria;p__Acidobacteriota;c__Vicinamibacteria;o__Vicinamibacterales;f__Vicinamibacteraceae;g__;s__
ASV1116	2.38652e-05	0	0	4.77304e-05	k__Bacteria;p__Planctomycetota;c__Planctomycetes;o__Planctomycetales;f__;g__;s__
ASV1117	0	0	0	0.000167056	k__Bacteria;p__Planctomycetota;c__Planctomycetes;o__Pirellulales;f__Pirellulaceae;g__;s__
ASV1118	0	0	0	0.000167056	k__Bacteria;p__Proteobacteria;c__Gammaproteobacteria;o__Burkholderiales
ASV1119	0	0	0	0.000167056	k__Bacteria;p__Actinobacteriota;c__Actinobacteria;o__Propionibacteriales;f__Nocardioidaceae
ASV1120	0	0	0	0.000167056	k__Bacteria;p__Acidobacteriota;c__Vicinamibacteria;o__Vicinamibacterales;f__Vicinamibacteraceae;g__Luteitalea;s__
ASV1121	0	0	0	0.000167056	k__Bacteria;p__Actinobacteriota;c__Actinobacteria;o__Pseudonocardiales;f__Pseudonocardiaceae
ASV1122	0	0	0	0.000167056	k__Bacteria;p__Proteobacteria;c__Gammaproteobacteria;o__Burkholderiales
ASV1123	0	0	2.38652e-05	9.54608e-05	k__Bacteria;p__Proteobacteria;c__Alphaproteobacteria;o__Rhizobiales;f__Hyphomicrobiaceae;g__Pedomicrobium
ASV1124	0	0	0	0.000167056	k__Bacteria;p__Proteobacteria;c__Gammaproteobacteria;o__Enterobacterales
ASV1125	0	0	0	0.000167056	k__Bacteria;p__Proteobacteria;c__Gammaproteobacteria;o__Burkholderiales;f__Alcaligenaceae
ASV1126	0	0	0	0.000167056	k__Bacteria;p__Verrucomicrobiota;c__Verrucomicrobiae;o__Chthoniobacterales;f__Terrimicrobiaceae;g__Terrimicrobium;s__
ASV1127	0	0	0	0.000167056	k__Bacteria;p__Planctomycetota;c__Planctomycetes;o__Isosphaerales;f__Isosphaeraceae;g__;s__
ASV1128	0	0	0	0.000167056	k__Bacteria;p__Bacteroidota;c__Bacteroidia;o__Chitinophagales;f__Chitinophagaceae
ASV1129	0	0	0	0.000167056	k__Bacteria;p__Actinobacteriota;c__Actinobacteria;o__Micrococcales;f__Microbacteriaceae;g__Microbacterium
ASV1130	0	0	0	0.000167056	k__Bacteria;p__Planctomycetota;c__Planctomycetes;o__Pirellulales;f__Pirellulaceae;g__Pirellula;s__
ASV1131	0	0	0	0.000167056	k__Bacteria;p__Proteobacteria;c__Alphaproteobacteria;o__Rhizobiales
ASV1132	0	0	0	0.000167056	k__Bacteria;p__Desulfobacterota;c__Syntrophobacteria;o__Syntrophobacterales;f__Syntrophobacteraceae
ASV1133	0	0	2.38652e-05	7.15956e-05	k__Bacteria;p__Bacteroidota;c__Bacteroidia;o__Chitinophagales;f__Saprospiraceae;g__;s__
ASV1134	0	0	0	0.000167056	k__Bacteria;p__Bacteroidota;c__Bacteroidia;o__Cytophagales;f__Spirosomaceae;g__;s__
ASV1135	0	0	0	0.000167056	k__Bacteria;p__NB1-j;c__;o__;f__;g__;s__
ASV1136	0	0	0	0.000167056	k__Bacteria;p__Chloroflexi;c__Anaerolineae;o__Anaerolineales;f__Anaerolineaceae;g__Anaerolinea;s__
ASV1137	0	0	0	0.000167056	k__Bacteria;p__Proteobacteria;c__Alphaproteobacteria
ASV1138	0	0	0	0.000167056	k__Bacteria;p__Planctomycetota;c__Planctomycetes;o__Pirellulales;f__Pirellulaceae
ASV1139	0	0	0	0.000167056	k__Bacteria;p__Cyanobacteria;c__Cyanobacteriia;o__Chloroplast;f__unidentified_Chloroplast;g__unidentified_Chloroplast;s__Hariotina_sp_MMOGRB0030F
ASV1140	0	0	0	0.000167056	k__Bacteria;p__Desulfobacterota;c__Desulfobacteria;o__Desulfobacterales;f__Desulfosarcinaceae;g__Sva0081_sediment_group;s__delta_proteobacterium_enrichment_culture_clone_AP-FeEnrich12
ASV1141	7.15956e-05	0	0	0	k__Bacteria;p__Firmicutes;c__Clostridia;o__Lachnospirales;f__Lachnospiraceae
ASV1142	0	0	0	0.000167056	k__Bacteria;p__Actinobacteriota;c__Actinobacteria;o__Micrococcales;f__Microbacteriaceae;g__Agromyces
ASV1143	0	0	0	0.000167056	k__Bacteria;p__Cyanobacteria;c__Cyanobacteriia;o__Leptolyngbyales;f__Leptolyngbyaceae
ASV1144	0	0	0	0.000167056	k__Bacteria;p__Cyanobacteria;c__Cyanobacteriia;o__Cyanobacteriales
ASV1145	2.38652e-05	0	4.77304e-05	0	k__Bacteria;p__Proteobacteria
ASV1146	0	0	0	0.000167056	k__Bacteria;p__Proteobacteria;c__Gammaproteobacteria;o__Burkholderiales;f__Comamonadaceae
ASV1147	0	0	7.15956e-05	0	k__Bacteria;p__Actinobacteriota;c__Actinobacteria;o__Micrococcales;f__Micrococcaceae
ASV1148	0	4.77304e-05	0	0	k__Bacteria;p__Firmicutes;c__Negativicutes;o__Veillonellales-Selenomonadales;f__Veillonellaceae;g__Megasphaera;s__Megasphaera_elsdenii
ASV1149	7.15956e-05	0	0	0	k__Bacteria;p__Proteobacteria;c__Gammaproteobacteria;o__Burkholderiales;f__Rhodocyclaceae
ASV1150	2.38652e-05	0	0.000119326	0	k__Bacteria;p__Proteobacteria;c__Gammaproteobacteria;o__Enterobacterales;f__Pasteurellaceae
ASV1151	9.54608e-05	0	0	0	k__Bacteria;p__Proteobacteria;c__Alphaproteobacteria;o__Caulobacterales;f__Caulobacteraceae;g__Brevundimonas
ASV1152	4.77304e-05	0	0	0	k__Bacteria;p__Firmicutes;c__Clostridia;o__Oscillospirales;f__Oscillospiraceae;g__UCG-005;s__
ASV1153	2.38652e-05	2.38652e-05	0	0	k__Bacteria;p__Firmicutes;c__Bacilli;o__Erysipelotrichales;f__Erysipelotrichaceae;g__Faecalitalea;s__Faecalitalea_cylindroides
ASV1154	4.77304e-05	0	0	0	k__Bacteria;p__Proteobacteria;c__Alphaproteobacteria;o__Caulobacterales;f__Caulobacteraceae;g__Phenylobacterium
ASV1155	7.15956e-05	0	0	0	k__Bacteria;p__Firmicutes;c__Clostridia;o__Lachnospirales;f__Lachnospiraceae
ASV1156	9.54608e-05	0	0	0	k__Bacteria;p__Proteobacteria;c__Alphaproteobacteria;o__Rhizobiales
ASV1157	7.15956e-05	0	0	0	k__Bacteria;p__Proteobacteria;c__Gammaproteobacteria;o__Burkholderiales;f__Sutterellaceae;g__Sutterella
ASV1158	2.38652e-05	2.38652e-05	0	0	k__Bacteria;p__Firmicutes;c__Clostridia;o__Lachnospirales;f__Lachnospiraceae;g__[Eubacterium]_hallii_group;s__
ASV1159	4.77304e-05	0	0	0	k__Bacteria;p__Firmicutes;c__Clostridia;o__Lachnospirales;f__Lachnospiraceae;g__Anaerostipes
ASV1160	4.77304e-05	0	0	0	k__Bacteria;p__Proteobacteria;c__Gammaproteobacteria;o__Xanthomonadales;f__Xanthomonadaceae;g__Arenimonas
ASV1161	0	0	0	0.000167056	k__Bacteria;p__Proteobacteria;c__Gammaproteobacteria;o__Burkholderiales;f__Comamonadaceae
ASV1162	4.77304e-05	0	0	0	k__Bacteria;p__Bacteroidota;c__Bacteroidia;o__Bacteroidales;f__Tannerellaceae;g__Parabacteroides;s__Porphyromonadaceae_bacterium_DJF_B175
ASV1163	0	0	0	0.000167056	k__Bacteria;p__Proteobacteria;c__Alphaproteobacteria;o__Rhizobiales;f__Rhizobiaceae;g__Mesorhizobium
ASV1164	0	0	0	0.000167056	k__Bacteria;p__Cyanobacteria;c__Cyanobacteriia;o__Cyanobacteriales
ASV1165	0.000119326	0	0	0	k__Bacteria;p__Proteobacteria;c__Gammaproteobacteria;o__Burkholderiales;f__MWH-UniP1_aquatic_group;g__;s__
ASV1166	4.77304e-05	0	0	0	k__Bacteria;p__Verrucomicrobiota;c__Verrucomicrobiae;o__;f__;g__;s__
ASV1167	9.54608e-05	0	0	0	k__Bacteria;p__Chloroflexi;c__Anaerolineae
ASV1168	7.15956e-05	0	0	0	k__Bacteria;p__Proteobacteria;c__Alphaproteobacteria;o__Caulobacterales;f__Caulobacteraceae
ASV1169	4.77304e-05	0	0	0	k__Bacteria;p__Actinobacteriota;c__Coriobacteriia;o__Coriobacteriales;f__Eggerthellaceae;g__Enterorhabdus
ASV1170	4.77304e-05	0	0	0	k__Bacteria;p__Proteobacteria;c__Gammaproteobacteria
ASV1171	0	2.38652e-05	0	0	k__Bacteria;p__Proteobacteria;c__Alphaproteobacteria;o__Rhodobacterales;f__Rhodobacteraceae
ASV1172	0	2.38652e-05	0	0	k__Bacteria;p__Bacteroidota;c__Bacteroidia;o__Bacteroidales;f__Muribaculaceae;g__;s__
ASV1173	0	4.77304e-05	0	0	k__Bacteria;p__Actinobacteriota;c__Actinobacteria;o__Corynebacteriales;f__Mycobacteriaceae;g__Mycobacterium
ASV1174	0	2.38652e-05	0	0	k__Bacteria;p__Firmicutes;c__Clostridia;o__Clostridia_vadinBB60_group;f__;g__;s__
ASV1175	0	2.38652e-05	0	0	k__Bacteria;p__Cyanobacteria;c__Cyanobacteriia;o__Chloroplast;f__unidentified_Chloroplast;g__unidentified_Chloroplast
ASV1176	0	2.38652e-05	0	0	k__Bacteria;p__Firmicutes;c__unidentified_Firmicutes;o__Oscillospirales;f__Ruminococcaceae
ASV1177	0	4.77304e-05	0	0	k__Bacteria;p__Gemmatimonadota;c__Gemmatimonadetes;o__Gemmatimonadales;f__Gemmatimonadaceae;g__Gemmatimonas;s__bacterium_Ellin5301
ASV1178	0	4.77304e-05	0	0	k__Bacteria;p__Firmicutes;c__Clostridia
ASV1179	0	4.77304e-05	0	0	k__Bacteria;p__Myxococcota;c__Polyangia;o__mle1-27;f__;g__;s__
ASV1180	0	4.77304e-05	0	0	k__Bacteria;p__Proteobacteria;c__Alphaproteobacteria;o__Acetobacterales;f__Acetobacteraceae;g__Roseomonas
ASV1181	0	2.38652e-05	0	0	k__Bacteria;p__Cyanobacteria;c__Cyanobacteriia;o__Phormidesmiales;f__Nodosilineaceae;g__Nodosilinea_PCC-7104;s__
ASV1182	0	9.54608e-05	0	0	k__Bacteria;p__Bacteroidota;c__Bacteroidia;o__Bacteroidales;f__Rikenellaceae;g__Rikenellaceae_RC9_gut_group;s__
ASV1183	0	4.77304e-05	0	0	k__Bacteria;p__Firmicutes;c__Clostridia;o__Christensenellales;f__Christensenellaceae;g__Christensenellaceae_R-7_group;s__
ASV1184	0	2.38652e-05	0	0	k__Bacteria;p__Bacteroidota;c__Bacteroidia;o__Bacteroidales;f__Prevotellaceae;g__Alloprevotella;s__
ASV1185	0	2.38652e-05	0	0	k__Bacteria;p__Bacteroidota;c__Bacteroidia;o__Bacteroidales;f__Rikenellaceae;g__Rikenellaceae_RC9_gut_group
ASV1186	0	4.77304e-05	0	0	k__Bacteria;p__Firmicutes;c__Clostridia;o__Peptostreptococcales-Tissierellales;f__Anaerovoracaceae;g__Family_XIII_UCG-001;s__
ASV1187	0	2.38652e-05	0	0	k__Bacteria;p__Firmicutes;c__Bacilli;o__RF39;f__;g__;s__
ASV1188	0	2.38652e-05	0	0	k__Bacteria;p__Spirochaetota;c__Spirochaetia;o__Spirochaetales;f__Spirochaetaceae;g__Sphaerochaeta;s__
ASV1189	4.77304e-05	0	0	0	k__Bacteria;p__Firmicutes;c__Clostridia;o__Lachnospirales;f__Lachnospiraceae;g__Lachnospiraceae_NK4A136_group;s__
ASV1190	0	2.38652e-05	0	0	k__Bacteria;p__Armatimonadota;c__;o__;f__;g__;s__
ASV1191	0	2.38652e-05	0	0	k__Bacteria;p__Bacteroidota;c__Ignavibacteria;o__SJA-28;f__;g__;s__
ASV1192	0	4.77304e-05	0	0	k__Bacteria;p__Proteobacteria;c__Alphaproteobacteria;o__Sphingomonadales;f__Sphingomonadaceae;g__Sphingomonas
ASV1193	0	0	7.15956e-05	0	k__Bacteria;p__Proteobacteria;c__Alphaproteobacteria;o__Rhizobiales;f__Beijerinckiaceae;g__Methylobacterium-Methylorubrum
ASV1194	4.77304e-05	0	0	0	k__Bacteria;p__Bacteroidota;c__Bacteroidia;o__Chitinophagales;f__Saprospiraceae;g__Candidatus_Aquirestis;s__
ASV1195	4.77304e-05	0	0	0	k__Bacteria;p__Firmicutes;c__Clostridia;o__Lachnospirales;f__Lachnospiraceae
ASV1196	4.77304e-05	0	0	0	k__Bacteria;p__Firmicutes;c__Clostridia;o__Lachnospirales;f__Lachnospiraceae
ASV1197	4.77304e-05	0	0	0	k__Bacteria;p__Proteobacteria;c__Alphaproteobacteria;o__Rhodobacterales;f__Rhodobacteraceae
ASV1198	4.77304e-05	0	0	0	k__Bacteria;p__Proteobacteria;c__Alphaproteobacteria;o__Caulobacterales;f__Caulobacteraceae;g__Phenylobacterium
ASV1199	0	7.15956e-05	0	0	k__Bacteria;p__Fibrobacterota;c__Fibrobacteria;o__Fibrobacterales;f__Fibrobacteraceae;g__Fibrobacter;s__Fibrobacter_intestinalis
ASV1200	0	4.77304e-05	0	0	k__Bacteria;p__Margulisbacteria;c__;o__;f__;g__;s__
ASV1201	0	2.38652e-05	0	0	k__Bacteria;p__Proteobacteria;c__Alphaproteobacteria;o__Acetobacterales;f__Acetobacteraceae;g__Roseomonas
ASV1202	0	2.38652e-05	0	0	k__Bacteria;p__Proteobacteria;c__Gammaproteobacteria;o__Burkholderiales;f__Neisseriaceae;g__unidentified_Neisseriaceae;s__bacterium_enrichment_culture_clone_B214(2011)
ASV1203	0	2.38652e-05	0	0	k__Bacteria;p__Bacteroidota;c__Bacteroidia;o__Sphingobacteriales;f__Sphingobacteriaceae
ASV1204	0	4.77304e-05	0	0	k__Bacteria;p__Firmicutes;c__Bacilli;o__RF39;f__;g__;s__
ASV1205	0	7.15956e-05	0	0	k__Bacteria;p__Bacteroidota;c__Bacteroidia;o__Bacteroidales;f__Prevotellaceae;g__Alloprevotella;s__
ASV1206	0	2.38652e-05	0	0	k__Bacteria;p__Campylobacterota;c__Campylobacteria;o__Campylobacterales;f__Helicobacteraceae;g__Helicobacter;s__Helicobacter_pullorum
ASV1207	0	4.77304e-05	0	0	k__Bacteria;p__Proteobacteria;c__Gammaproteobacteria;o__Xanthomonadales;f__Xanthomonadaceae;g__Lysobacter
ASV1208	0	0	4.77304e-05	0	k__Bacteria;p__Firmicutes;c__Clostridia;o__Peptostreptococcales-Tissierellales;f__Peptostreptococcaceae;g__Romboutsia
ASV1209	0	4.77304e-05	0	0	k__Bacteria;p__Bacteroidota;c__Bacteroidia;o__Bacteroidales;f__Muribaculaceae;g__;s__
ASV1210	0	0	7.15956e-05	0	k__Bacteria;p__Firmicutes;c__Clostridia;o__Oscillospirales;f__Oscillospiraceae
ASV1211	0	0	4.77304e-05	0	k__Bacteria;p__Cyanobacteria;c__Cyanobacteriia;o__Pseudanabaenales;f__Pseudanabaenaceae;g__Pseudanabaena_PCC-7429
ASV1212	0	0	4.77304e-05	0	k__Bacteria;p__Planctomycetota;c__Planctomycetes;o__Pirellulales;f__Pirellulaceae;g__Pirellula;s__
ASV1213	0	0	7.15956e-05	0	k__Bacteria;p__Proteobacteria;c__Gammaproteobacteria;o__Burkholderiales;f__Nitrosomonadaceae;g__Ellin6067;s__Betaproteobacteria_bacterium_UKL13-2
ASV1214	0	0	4.77304e-05	0	k__Bacteria;p__Bacteroidota;c__Bacteroidia;o__Chitinophagales;f__Chitinophagaceae;g__Chitinophaga;s__Chitinophaga_sp_S136
ASV1215	0	0	4.77304e-05	0	k__Bacteria;p__Proteobacteria;c__Gammaproteobacteria;o__Enterobacterales;f__Shewanellaceae;g__Shewanella
ASV1216	0	0	4.77304e-05	0	k__Bacteria;p__Firmicutes;c__Clostridia;o__Lachnospirales;f__Lachnospiraceae
ASV1217	4.77304e-05	0	0	0	k__Bacteria;p__Proteobacteria;c__Gammaproteobacteria;o__Burkholderiales;f__Comamonadaceae
ASV1218	0	0	4.77304e-05	0	k__Bacteria;p__Firmicutes;c__Clostridia;o__Oscillospirales;f__Oscillospiraceae;g__UCG-005;s__
ASV1219	0	0	4.77304e-05	0	k__Bacteria;p__Planctomycetota;c__Planctomycetes;o__Pirellulales;f__Pirellulaceae;g__;s__
ASV1220	0	0	4.77304e-05	0	k__Bacteria;p__Proteobacteria;c__Alphaproteobacteria;o__Rhizobiales
ASV1221	0	0	0.000119326	0	k__Bacteria;p__Proteobacteria;c__Alphaproteobacteria;o__Rhizobiales;f__Rhizobiaceae;g__Allorhizobium-Neorhizobium-Pararhizobium-Rhizobium
ASV1222	0	0	4.77304e-05	0	k__Bacteria;p__Proteobacteria;c__Alphaproteobacteria;o__Rhizobiales;f__Hyphomicrobiaceae;g__Pedomicrobium
ASV1223	0	0	4.77304e-05	0	k__Bacteria;p__Firmicutes;c__Clostridia;o__Oscillospirales;f__[Eubacterium]_coprostanoligenes_group;g__;s__
ASV1224	0	0	7.15956e-05	0	k__Bacteria;p__Firmicutes;c__Clostridia;o__Lachnospirales;f__Lachnospiraceae;g__Lachnospiraceae_NK4A136_group;s__
ASV1225	0	0	4.77304e-05	0	k__Bacteria;p__Proteobacteria;c__Alphaproteobacteria;o__Rhodobacterales;f__Rhodobacteraceae;g__Paracoccus
ASV1226	0	0	9.54608e-05	0	k__Bacteria;p__Myxococcota;c__Polyangia;o__Polyangiales;f__Polyangiaceae;g__Polyangium;s__
ASV1227	0	0	4.77304e-05	0	k__Bacteria;p__Bacteroidota;c__Bacteroidia;o__Sphingobacteriales;f__LiUU-11-161;g__;s__
ASV1228	0	2.38652e-05	0	0	k__Bacteria;p__Firmicutes;c__Clostridia;o__Lachnospirales;f__Lachnospiraceae
ASV1229	0	0	7.15956e-05	0	k__Bacteria;p__Proteobacteria;c__Alphaproteobacteria;o__Acetobacterales;f__Acetobacteraceae;g__Roseomonas
ASV1230	0	4.77304e-05	0	0	k__Bacteria;p__Firmicutes;c__Clostridia;o__Oscillospirales;f__Ruminococcaceae;g__Ruminococcus;s__Ruminococcus_sp_HUN007
ASV1231	0	2.38652e-05	0	0	k__Bacteria;p__Proteobacteria;c__Alphaproteobacteria;o__Rhizobiales
ASV1232	0	4.77304e-05	0	0	k__Bacteria;p__Firmicutes;c__Clostridia;o__Monoglobales;f__Monoglobaceae;g__Monoglobus;s__
ASV1233	0	4.77304e-05	0	0	k__Bacteria;p__Firmicutes;c__Clostridia;o__Lachnospirales;f__Lachnospiraceae;g__Lachnoclostridium;s__[Clostridium]_hylemonae
ASV1234	0	2.38652e-05	0	0	k__Bacteria;p__Firmicutes;c__Clostridia;o__Lachnospirales;f__Lachnospiraceae;g__Lachnoclostridium;s__Mordavella_sp_Marseille-P3756
ASV1235	0	9.54608e-05	0	0	k__Bacteria;p__Proteobacteria;c__Gammaproteobacteria;o__Burkholderiales;f__Comamonadaceae
ASV1236	0	2.38652e-05	0	0	k__Bacteria;p__Firmicutes;c__Clostridia;o__Lachnospirales;f__Lachnospiraceae
ASV1237	0	4.77304e-05	0	0	k__Bacteria;p__Firmicutes;c__Clostridia;o__Lachnospirales;f__Lachnospiraceae
ASV1238	0	2.38652e-05	0	0	k__Bacteria;p__Firmicutes;c__Clostridia;o__Lachnospirales;f__Lachnospiraceae
ASV1239	0	7.15956e-05	0	0	k__Bacteria;p__Firmicutes;c__Clostridia;o__Clostridia_UCG-014;f__;g__;s__
ASV1240	0	2.38652e-05	0	0	k__Bacteria;p__Firmicutes;c__Clostridia;o__Clostridia_UCG-014;f__;g__;s__
ASV1241	0	4.77304e-05	0	0	k__Bacteria;p__Firmicutes;c__Clostridia;o__Christensenellales;f__Christensenellaceae;g__Christensenellaceae_R-7_group;s__
ASV1242	0	4.77304e-05	0	0	k__Bacteria;p__Firmicutes;c__Clostridia;o__Oscillospirales;f__Oscillospiraceae;g__UCG-005;s__
ASV1243	0	0	7.15956e-05	0	k__Bacteria
ASV1244	0	0	7.15956e-05	0	k__Bacteria;p__Bdellovibrionota;c__Oligoflexia;o__0319-6G20;f__;g__;s__
ASV1245	2.38652e-05	0	2.38652e-05	0	k__Bacteria;p__Firmicutes;c__Clostridia;o__Oscillospirales;f__Ruminococcaceae;g__Fournierella;s__
ASV1246	0	2.38652e-05	0	0	k__Bacteria;p__Proteobacteria;c__Alphaproteobacteria;o__Rhizobiales;f__Pleomorphomonadaceae;g__Prosthecomicrobium;s__
ASV1247	4.77304e-05	0	0	0	k__Bacteria;p__Planctomycetota;c__Planctomycetes;o__Gemmatales;f__Gemmataceae;g__Fimbriiglobus
ASV1248	0	0	0	0.000119326	k__Bacteria;p__Proteobacteria;c__Alphaproteobacteria;o__Caulobacterales;f__Hyphomonadaceae;g__UKL13-1
ASV1249	0	0	0	0.000119326	k__Bacteria;p__Proteobacteria;c__Gammaproteobacteria;o__Xanthomonadales;f__Xanthomonadaceae;g__Lysobacter
ASV1250	0	0	0	0.000119326	k__Bacteria;p__Proteobacteria;c__Alphaproteobacteria;o__Rhizobiales;f__Hyphomicrobiaceae;g__;s__
ASV1251	0	0	0	0.000143191	k__Bacteria;p__Proteobacteria;c__Alphaproteobacteria;o__Rhizobiales;f__unidentified_Rhizobiales;g__Phreatobacter
ASV1252	0	0	0	0.000190922	k__Bacteria;p__Proteobacteria;c__Gammaproteobacteria;o__Burkholderiales
ASV1253	0	0	0	0.000119326	k__Bacteria;p__Proteobacteria;c__Alphaproteobacteria;o__Dongiales;f__Dongiaceae;g__Dongia;s__
ASV1254	0	0	0	0.000119326	k__Bacteria;p__Planctomycetota;c__Planctomycetes;o__Gemmatales;f__Gemmataceae;g__Gemmata;s__
ASV1255	0	0	0	0.000143191	k__Bacteria;p__NB1-j;c__;o__;f__;g__;s__
ASV1256	0	0	0	0.000167056	k__Bacteria;p__Proteobacteria;c__Gammaproteobacteria;o__Xanthomonadales;f__Rhodanobacteraceae;g__;s__
ASV1257	0	0	0	0.000167056	k__Bacteria;p__Verrucomicrobiota;c__Verrucomicrobiae;o__Verrucomicrobiales;f__Rubritaleaceae;g__Luteolibacter
ASV1258	0	0	0	0.000143191	k__Bacteria;p__Proteobacteria;c__Gammaproteobacteria;o__Burkholderiales;f__SC-I-84
ASV1259	0	0	0	0.000119326	k__Bacteria;p__Proteobacteria;c__Gammaproteobacteria;o__Burkholderiales
ASV1260	0	0	0	0.000143191	k__Bacteria;p__Cyanobacteria;c__Cyanobacteriia;o__Phormidesmiales;f__Phormidesmiaceae;g__Phormidium_MBIC10003
ASV1261	0	0	0	0.000119326	k__Bacteria;p__Actinobacteriota;c__Acidimicrobiia;o__Microtrichales
ASV1262	0	0	0	0.000119326	k__Bacteria;p__Actinobacteriota;c__Thermoleophilia;o__Solirubrobacterales;f__Solirubrobacteraceae;g__Parviterribacter;s__
ASV1263	0	0	0	0.000167056	k__Bacteria;p__Proteobacteria;c__Gammaproteobacteria;o__Burkholderiales;f__Chromobacteriaceae;g__Vogesella
ASV1264	0	0	0	0.000119326	k__Bacteria;p__Proteobacteria;c__Alphaproteobacteria;o__Rhizobiales;f__Hyphomicrobiaceae;g__Hyphomicrobium
ASV1265	0	0	0	0.000143191	k__Bacteria;p__Planctomycetota;c__Planctomycetes;o__Isosphaerales;f__Isosphaeraceae
ASV1266	0	0	0	0.000167056	k__Bacteria;p__Proteobacteria;c__Gammaproteobacteria;o__unidentified_Gammaproteobacteria;f__unidentified_Gammaproteobacteria;g__Acidibacter
ASV1267	0	0	0	0.000143191	k__Bacteria;p__Proteobacteria;c__Alphaproteobacteria
ASV1268	0	0	0	0.000167056	k__Bacteria;p__Proteobacteria;c__Gammaproteobacteria;o__Burkholderiales
ASV1269	4.77304e-05	0	0	0	k__Bacteria;p__Firmicutes;c__Clostridia;o__Oscillospirales;f__Oscillospiraceae
ASV1270	0	0	0	0.000143191	k__Bacteria;p__Chloroflexi;c__Anaerolineae;o__SBR1031;f__A4b;g__;s__
ASV1271	0	0	0	0.000119326	k__Bacteria;p__Proteobacteria;c__Alphaproteobacteria;o__Rhizobiales;f__Hyphomicrobiaceae
ASV1272	0	0	0	0.000119326	k__Bacteria;p__Planctomycetota;c__Planctomycetes;o__Isosphaerales;f__Isosphaeraceae
ASV1273	0	0	0	0.000119326	k__Bacteria;p__Acidobacteriota;c__Holophagae;o__Holophagales;f__Holophagaceae;g__Holophaga;s__
ASV1274	0	0	0	0.000167056	k__Bacteria
ASV1275	0	0	0	0.000119326	k__Bacteria;p__Firmicutes;c__Clostridia;o__Clostridiales;f__Clostridiaceae
ASV1276	0	0	0	0.000119326	k__Bacteria;p__Planctomycetota;c__Planctomycetes;o__Pirellulales;f__Pirellulaceae
ASV1277	0	0	0	0.000190922	k__Bacteria;p__Verrucomicrobiota;c__Verrucomicrobiae;o__Methylacidiphilales;f__Methylacidiphilaceae;g__;s__
ASV1278	0	0	0	0.000119326	k__Bacteria;p__Bdellovibrionota;c__Bdellovibrionia;o__Bacteriovoracales;f__Bacteriovoracaceae;g__Peredibacter
ASV1279	0	0	0	0.000167056	k__Bacteria;p__Firmicutes;c__Bacilli;o__Alicyclobacillales;f__Alicyclobacillaceae;g__Tumebacillus;s__
ASV1280	0	0	0	0.000119326	k__Bacteria;p__Chloroflexi;c__Anaerolineae;o__SBR1031;f__A4b;g__;s__
ASV1281	0	0	0	0.000143191	k__Bacteria;p__Bacteroidota;c__Kapabacteria;o__Kapabacteriales;f__;g__;s__
ASV1282	0	0	4.77304e-05	9.54608e-05	k__Bacteria;p__Verrucomicrobiota;c__Verrucomicrobiae;o__Chthoniobacterales;f__Chthoniobacteraceae;g__Chthoniobacter;s__
ASV1283	0	0	0	0.000167056	k__Bacteria;p__Cyanobacteria;c__Cyanobacteriia;o__Cyanobacteriales;f__Phormidiaceae;g__Trichodesmium_IMS101
ASV1284	0	0	0	0.000119326	k__Bacteria;p__Planctomycetota;c__Planctomycetes;o__Pirellulales;f__Pirellulaceae;g__Pirellula;s__Pirellula_sp_Br1-4
ASV1285	0	0	0	0.000119326	k__Bacteria;p__Proteobacteria;c__Alphaproteobacteria;o__Rhizobiales;f__Beijerinckiaceae
ASV1286	0	0	0	0.000119326	k__Bacteria;p__Proteobacteria;c__Gammaproteobacteria;o__Burkholderiales;f__SC-I-84;g__;s__
ASV1287	4.77304e-05	0	0	0	k__Bacteria;p__Firmicutes;c__Clostridia;o__Peptostreptococcales-Tissierellales;f__Anaerovoracaceae;g__Family_XIII_AD3011_group;s__
ASV1288	4.77304e-05	0	0	0	k__Bacteria;p__Actinobacteriota;c__Acidimicrobiia
ASV1289	4.77304e-05	0	0	0	k__Bacteria;p__Bacteroidota;c__Bacteroidia;o__Bacteroidales;f__Prevotellaceae;g__Alloprevotella;s__
ASV1290	4.77304e-05	0	0	0	k__Bacteria;p__Bacteroidota;c__Bacteroidia
ASV1291	4.77304e-05	0	0	0	k__Bacteria;p__Bacteroidota;c__Bacteroidia;o__Bacteroidales;f__Prevotellaceae;g__Prevotellaceae_UCG-001;s__
ASV1292	4.77304e-05	0	0	0	k__Bacteria;p__Deferribacterota;c__Deferribacteres;o__Deferribacterales;f__Deferribacteraceae;g__Mucispirillum;s__Mucispirillum_schaedleri
ASV1293	7.15956e-05	0	0	0	k__Bacteria;p__Bacteroidota;c__Bacteroidia;o__Flavobacteriales;f__NS9_marine_group;g__;s__
ASV1294	4.77304e-05	0	0	0	k__Bacteria;p__Bacteroidota;c__Bacteroidia;o__Bacteroidales;f__Muribaculaceae;g__;s__
ASV1295	4.77304e-05	0	0	0	k__Bacteria;p__Bacteroidota;c__Bacteroidia;o__Bacteroidales;f__Prevotellaceae;g__Alloprevotella;s__
ASV1296	4.77304e-05	0	0	0	k__Bacteria;p__Firmicutes;c__Clostridia;o__Clostridia_UCG-014;f__;g__;s__
ASV1297	7.15956e-05	0	0	0	k__Bacteria;p__Bacteroidota;c__Bacteroidia;o__Bacteroidales;f__Prevotellaceae;g__Prevotellaceae_UCG-003;s__
ASV1298	4.77304e-05	0	0	0	k__Bacteria;p__Firmicutes;c__Clostridia;o__Lachnospirales;f__Lachnospiraceae
ASV1299	2.38652e-05	0	0	0	k__Bacteria;p__Bacteroidota;c__Bacteroidia;o__Chitinophagales;f__Saprospiraceae;g__unidentified_Saprospiraceae;s__Haliscomenobacter_sp_JS224
ASV1300	4.77304e-05	0	0	0	k__Bacteria;p__Proteobacteria;c__Gammaproteobacteria;o__Pseudomonadales;f__Pseudomonadaceae;g__Pseudomonas
ASV1301	0	0	0	0.000167056	k__Bacteria;p__Proteobacteria;c__Alphaproteobacteria;o__Acetobacterales;f__Acetobacteraceae;g__Roseomonas
ASV1302	2.38652e-05	0	0	0	k__Bacteria;p__Spirochaetota;c__Spirochaetia;o__Spirochaetales;f__Spirochaetaceae;g__Treponema;s__Treponema_porcinum
ASV1303	4.77304e-05	0	0	0	k__Bacteria;p__Firmicutes;c__Clostridia;o__Oscillospirales;f__Ruminococcaceae;g__unidentified_Ruminococcaceae;s__[Clostridium]_leptum
ASV1304	4.77304e-05	0	0	0	k__Bacteria;p__Firmicutes;c__Negativicutes;o__Acidaminococcales;f__Acidaminococcaceae;g__Phascolarctobacterium
ASV1305	4.77304e-05	0	0	0	k__Bacteria;p__Firmicutes;c__Bacilli;o__RF39;f__;g__;s__
ASV1306	0	0	0	0.000119326	k__Bacteria;p__Proteobacteria;c__Gammaproteobacteria;o__Enterobacterales
ASV1307	0	0	0	0.000143191	k__Bacteria;p__Proteobacteria;c__Alphaproteobacteria;o__Rhizobiales;f__Xanthobacteraceae
ASV1308	0	0	0	0.000119326	k__Bacteria;p__Proteobacteria;c__Alphaproteobacteria;o__Sphingomonadales;f__Sphingomonadaceae;g__Sandaracinobacter;s__
ASV1309	0	0	0	0.000167056	k__Bacteria;p__Proteobacteria;c__Alphaproteobacteria;o__Rhizobiales
ASV1310	0	0	0	0.000143191	k__Bacteria;p__Proteobacteria;c__Gammaproteobacteria;o__Burkholderiales;f__Chromobacteriaceae;g__Vogesella
ASV1311	0	0	0	0.000119326	k__Bacteria;p__Proteobacteria;c__Gammaproteobacteria;o__Burkholderiales
ASV1312	0	0	0	0.000143191	k__Bacteria;p__Cyanobacteria;c__Cyanobacteriia;o__Leptolyngbyales;f__Leptolyngbyaceae
ASV1313	0	0	0	0.000119326	k__Bacteria;p__Cyanobacteria;c__Cyanobacteriia;o__Cyanobacteriales;f__Nostocaceae
ASV1314	0	0	0	0.000119326	k__Bacteria;p__Proteobacteria;c__Gammaproteobacteria;o__Burkholderiales;f__Hydrogenophilaceae;g__unidentified_Hydrogenophilaceae
ASV1315	0	0	0	0.000167056	k__Bacteria;p__Proteobacteria;c__Gammaproteobacteria;o__Burkholderiales;f__Comamonadaceae
ASV1316	4.77304e-05	0	0	0	k__Bacteria;p__Bacteroidota;c__Bacteroidia;o__Bacteroidales;f__Prevotellaceae;g__Alloprevotella;s__
ASV1317	4.77304e-05	0	0	0	k__Bacteria;p__Bacteroidota;c__Bacteroidia;o__Flavobacteriales;f__Flavobacteriaceae;g__Flavobacterium
ASV1318	4.77304e-05	0	0	0	k__Bacteria;p__Desulfobacterota;c__Desulfovibrionia;o__Desulfovibrionales;f__Desulfovibrionaceae;g__Bilophila
ASV1319	4.77304e-05	0	0	0	k__Bacteria;p__Firmicutes;c__Clostridia;o__Oscillospirales;f__Oscillospiraceae
ASV1320	4.77304e-05	0	0	0	k__Bacteria;p__Firmicutes;c__Clostridia;o__Oscillospirales;f__Ruminococcaceae
ASV1321	4.77304e-05	0	0	0	k__Bacteria;p__Margulisbacteria;c__;o__;f__;g__;s__
ASV1322	0	4.77304e-05	0	0	k__Bacteria;p__Cyanobacteria;c__Vampirivibrionia;o__Gastranaerophilales
ASV1323	0	7.15956e-05	0	0	k__Bacteria;p__Firmicutes;c__Negativicutes;o__Veillonellales-Selenomonadales;f__Selenomonadaceae;g__Anaerovibrio;s__
ASV1324	0	2.38652e-05	0	0	k__Bacteria;p__Firmicutes;c__Clostridia;o__Lachnospirales;f__Lachnospiraceae
ASV1325	0	2.38652e-05	0	0	k__Bacteria;p__Firmicutes;c__Clostridia;o__Lachnospirales;f__Lachnospiraceae;g__Lachnospiraceae_UCG-002;s__
ASV1326	0	2.38652e-05	0	0	k__Bacteria;p__Firmicutes;c__Clostridia;o__Clostridia_UCG-014;f__;g__;s__
ASV1327	0	4.77304e-05	0	0	k__Bacteria;p__Bacteroidota;c__Bacteroidia;o__Bacteroidales;f__Muribaculaceae;g__;s__
ASV1328	0	2.38652e-05	0	0	k__Bacteria;p__Proteobacteria;c__Alphaproteobacteria;o__Rhizobiales;f__Hyphomicrobiaceae;g__Hyphomicrobium
ASV1329	0	2.38652e-05	0	0	k__Bacteria;p__Firmicutes;c__Clostridia;o__Lachnospirales;f__Lachnospiraceae
ASV1330	0	2.38652e-05	0	0	k__Bacteria;p__Firmicutes;c__Clostridia;o__Oscillospirales;f__Ruminococcaceae;g__Pygmaiobacter;s__
ASV1331	0	4.77304e-05	0	0	k__Bacteria;p__Proteobacteria;c__Gammaproteobacteria;o__Burkholderiales;f__Sutterellaceae;g__Sutterella;s__Sutterella_stercoricanis
ASV1332	0	7.15956e-05	0	0	k__Bacteria;p__Firmicutes;c__Clostridia;o__Lachnospirales;f__Lachnospiraceae
ASV1333	0	2.38652e-05	0	0	k__Bacteria;p__Firmicutes;c__Clostridia;o__Lachnospirales;f__Lachnospiraceae
ASV1334	0	2.38652e-05	0	0	k__Bacteria;p__Actinobacteriota;c__Coriobacteriia;o__Coriobacteriales;f__Coriobacteriaceae;g__Collinsella;s__[Collinsella]_massiliensis
ASV1335	0	2.38652e-05	0	0	k__Bacteria;p__Proteobacteria;c__Gammaproteobacteria;o__Burkholderiales;f__Alcaligenaceae
ASV1336	0	2.38652e-05	0	0	k__Bacteria;p__Firmicutes;c__unidentified_Firmicutes;o__Oscillospirales;f__Ruminococcaceae;g__;s__
ASV1337	0	4.77304e-05	0	0	k__Bacteria;p__Firmicutes;c__Clostridia;o__Oscillospirales;f__Oscillospiraceae
ASV1338	0	4.77304e-05	0	0	k__Bacteria;p__Firmicutes;c__Clostridia;o__Oscillospirales;f__Oscillospiraceae;g__UCG-007;s__
ASV1339	0	2.38652e-05	0	0	k__Bacteria;p__Firmicutes;c__Clostridia;o__Peptostreptococcales-Tissierellales;f__Peptostreptococcaceae;g__Intestinibacter;s__
ASV1340	0	4.77304e-05	0	0	k__Bacteria;p__Proteobacteria;c__Alphaproteobacteria;o__Rickettsiales;f__Mitochondria
ASV1341	0	2.38652e-05	0	0	k__Bacteria;p__Firmicutes;c__Clostridia;o__Oscillospirales;f__[Eubacterium]_coprostanoligenes_group;g__;s__
ASV1342	0	2.38652e-05	0	0	k__Bacteria;p__Firmicutes;c__Clostridia;o__Oscillospirales;f__Oscillospiraceae;g__NK4A214_group;s__Lachnospiraceae_bacterium_19gly4
ASV1343	2.38652e-05	0	0	0	k__Bacteria;p__Firmicutes;c__Clostridia;o__Oscillospirales;f__Oscillospiraceae;g__unidentified_Oscillospiraceae
ASV1344	0	2.38652e-05	0	0	k__Bacteria;p__Firmicutes;c__unidentified_Firmicutes;o__Oscillospirales;f__Ruminococcaceae;g__;s__
ASV1345	0	4.77304e-05	0	0	k__Bacteria;p__Proteobacteria;c__Gammaproteobacteria;o__Burkholderiales;f__Alcaligenaceae
ASV1346	0	7.15956e-05	0	0	k__Bacteria;p__Firmicutes;c__Clostridia;o__Lachnospirales;f__Lachnospiraceae;g__Lachnoclostridium
ASV1347	4.77304e-05	0	0	0	k__Bacteria;p__Firmicutes;c__Clostridia;o__Oscillospirales;f__Ruminococcaceae;g__Faecalibacterium;s__
ASV1348	2.38652e-05	0	0	0	k__Bacteria;p__Bacteroidota;c__Bacteroidia;o__Bacteroidales;f__Muribaculaceae;g__;s__
ASV1349	4.77304e-05	0	0	0	k__Bacteria;p__Firmicutes;c__Clostridia;o__Oscillospirales;f__Ruminococcaceae;g__Ruminococcus
ASV1350	2.38652e-05	0	0	0	k__Bacteria;p__Proteobacteria;c__Gammaproteobacteria;o__Burkholderiales;f__Comamonadaceae
ASV1351	0	2.38652e-05	0	0	k__Bacteria;p__Firmicutes;c__Bacilli;o__Erysipelotrichales;f__Erysipelatoclostridiaceae;g__UCG-004;s__bacterium_YGD2005
ASV1352	0	2.38652e-05	0	0	k__Bacteria;p__Verrucomicrobiota;c__Verrucomicrobiae;o__Verrucomicrobiales;f__Verrucomicrobiaceae;g__;s__
ASV1353	0	2.38652e-05	0	0	k__Bacteria
ASV1354	0	2.38652e-05	0	0	k__Bacteria;p__Proteobacteria;c__Alphaproteobacteria;o__Ferrovibrionales;f__Ferrovibrionaceae;g__Ferrovibrio
ASV1355	0	4.77304e-05	0	0	k__Bacteria;p__Firmicutes;c__Bacilli;o__Erysipelotrichales;f__Erysipelotrichaceae;g__[Clostridium]_innocuum_group
ASV1356	0	4.77304e-05	0	0	k__Bacteria;p__Bacteroidota;c__Bacteroidia;o__Bacteroidales;f__Muribaculaceae;g__;s__
ASV1357	0	2.38652e-05	0	0	k__Bacteria;p__Firmicutes;c__Clostridia;o__Lachnospirales;f__Lachnospiraceae;g__Tyzzerella;s__
ASV1358	0	2.38652e-05	0	0	k__Bacteria;p__Firmicutes;c__Clostridia;o__Lachnospirales;f__Lachnospiraceae;g__Oribacterium;s__
ASV1359	0	4.77304e-05	0	0	k__Bacteria;p__Proteobacteria;c__Alphaproteobacteria;o__Paracaedibacterales;f__Paracaedibacteraceae;g__;s__
ASV1360	0	2.38652e-05	0	0	k__Bacteria;p__Firmicutes;c__Clostridia;o__Oscillospirales;f__Ruminococcaceae
ASV1361	0	4.77304e-05	0	0	k__Bacteria;p__Patescibacteria;c__Gracilibacteria;o__Absconditabacteriales_(SR1);f__;g__;s__
ASV1362	0	4.77304e-05	0	0	k__Bacteria;p__Bacteroidota;c__Bacteroidia;o__Bacteroidales;f__Prevotellaceae;g__Prevotella;s__
ASV1363	0	2.38652e-05	0	0	k__Bacteria;p__Firmicutes;c__Clostridia;o__Oscillospirales;f__Ruminococcaceae;g__Ruminococcus
ASV1364	0	7.15956e-05	0	0	k__Bacteria;p__Firmicutes;c__Clostridia;o__Lachnospirales;f__Lachnospiraceae
ASV1365	0	0	4.77304e-05	0	k__Bacteria;p__Proteobacteria;c__Gammaproteobacteria;o__Pseudomonadales;f__Halomonadaceae;g__HdN1;s__gamma_proteobacterium_HdN1
ASV1366	0	2.38652e-05	0	0	k__Bacteria;p__Firmicutes;c__Clostridia;o__Lachnospirales;f__Lachnospiraceae;g__Anaerostipes
ASV1367	0	0	4.77304e-05	0	k__Bacteria;p__Proteobacteria;c__Gammaproteobacteria;o__unidentified_Gammaproteobacteria;f__unidentified_Gammaproteobacteria;g__Acidibacter;s__
ASV1368	0	0	4.77304e-05	0	k__Bacteria;p__Myxococcota;c__Myxococcia;o__Myxococcales;f__Myxococcaceae;g__P3OB-42;s__
ASV1369	0	0	4.77304e-05	0	k__Bacteria;p__Verrucomicrobiota;c__Verrucomicrobiae;o__Pedosphaerales;f__Pedosphaeraceae;g__SH3-11;s__
ASV1370	0	0	4.77304e-05	0	k__Bacteria;p__Actinobacteriota;c__Actinobacteria;o__Actinomycetales;f__Actinomycetaceae;g__Actinomyces
ASV1371	0	0	4.77304e-05	0	k__Bacteria;p__Proteobacteria;c__Gammaproteobacteria;o__Diplorickettsiales;f__Diplorickettsiaceae
ASV1372	0	0	4.77304e-05	0	k__Bacteria;p__Firmicutes;c__Clostridia;o__Lachnospirales;f__Lachnospiraceae
ASV1373	0	0	4.77304e-05	0	k__Bacteria;p__Firmicutes;c__Clostridia;o__Lachnospirales;f__Lachnospiraceae
ASV1374	0	0	4.77304e-05	0	k__Bacteria;p__Firmicutes;c__Clostridia;o__Lachnospirales;f__Lachnospiraceae
ASV1375	0	0	4.77304e-05	0	k__Bacteria;p__Planctomycetota;c__Planctomycetes;o__Pirellulales;f__Pirellulaceae;g__;s__
ASV1376	0	0	4.77304e-05	0	k__Bacteria;p__Proteobacteria;c__Alphaproteobacteria;o__Sphingomonadales;f__Sphingomonadaceae;g__Sphingobium
ASV1377	0	0	4.77304e-05	0	k__Bacteria;p__Acidobacteriota;c__Blastocatellia;o__11-24;f__;g__;s__
ASV1378	0	0	4.77304e-05	0	k__Bacteria;p__Firmicutes;c__Clostridia;o__Lachnospirales;f__Lachnospiraceae
ASV1379	0	0	4.77304e-05	0	k__Bacteria;p__Firmicutes;c__Bacilli;o__Bacillales;f__Bacillaceae;g__Bacillus
ASV1380	0	0	4.77304e-05	0	k__Bacteria;p__Proteobacteria;c__Alphaproteobacteria;o__Rhizobiales
ASV1381	0	0	4.77304e-05	0	k__Bacteria;p__Proteobacteria;c__Alphaproteobacteria;o__Caulobacterales;f__Caulobacteraceae
ASV1382	0	0	4.77304e-05	0	k__Bacteria;p__Bacteroidota;c__Bacteroidia;o__Bacteroidales;f__Rikenellaceae;g__Rikenellaceae_RC9_gut_group;s__
ASV1383	0	0	4.77304e-05	0	k__Bacteria;p__Firmicutes;c__Clostridia;o__Lachnospirales;f__Lachnospiraceae
ASV1384	0	0	4.77304e-05	0	k__Bacteria;p__Firmicutes;c__Bacilli;o__Erysipelotrichales;f__Erysipelatoclostridiaceae;g__Erysipelatoclostridium
ASV1385	2.38652e-05	0	0	0	k__Bacteria;p__Firmicutes;c__Clostridia;o__Christensenellales;f__Christensenellaceae;g__Christensenellaceae_R-7_group;s__Clostridiales_bacterium_Marseille-P2846
ASV1386	0	0	4.77304e-05	0	k__Bacteria;p__Firmicutes;c__Clostridia;o__Lachnospirales;f__Lachnospiraceae
ASV1387	0	0	4.77304e-05	0	k__Bacteria;p__Verrucomicrobiota;c__Kiritimatiellae;o__WCHB1-41;f__;g__;s__
ASV1388	0	2.38652e-05	0	0	k__Bacteria;p__Firmicutes;c__Bacilli;o__RF39;f__;g__;s__
ASV1389	0	2.38652e-05	0	0	k__Bacteria;p__Actinobacteriota;c__Actinobacteria;o__Frankiales;f__Sporichthyaceae;g__Candidatus_Planktophila;s__
ASV1390	0	2.38652e-05	0	0	k__Bacteria;p__Firmicutes;c__Bacilli;o__Erysipelotrichales;f__Erysipelotrichaceae;g__Dubosiella;s__
ASV1391	0	4.77304e-05	0	0	k__Bacteria;p__Bacteroidota;c__Bacteroidia;o__Chitinophagales;f__Chitinophagaceae;g__Edaphobaculum;s__
ASV1392	0	2.38652e-05	0	0	k__Bacteria;p__Proteobacteria;c__Alphaproteobacteria;o__Rhizobiales;f__Rhizobiaceae
ASV1393	0	2.38652e-05	0	0	k__Bacteria;p__Firmicutes;c__Clostridia;o__Lachnospirales;f__Lachnospiraceae
ASV1394	0	2.38652e-05	0	0	k__Bacteria;p__Firmicutes;c__Clostridia;o__Lachnospirales;f__Lachnospiraceae
ASV1395	0	4.77304e-05	0	0	k__Bacteria;p__Firmicutes;c__Bacilli;o__Lactobacillales;f__Enterococcaceae;g__Enterococcus
ASV1396	0	4.77304e-05	0	0	k__Bacteria;p__Firmicutes;c__Clostridia;o__Oscillospirales;f__Ruminococcaceae
ASV1397	0	2.38652e-05	0	0	k__Bacteria;p__Firmicutes;c__Clostridia;o__Oscillospirales;f__Ruminococcaceae;g__Ruminococcus
ASV1398	0	2.38652e-05	0	0	k__Bacteria;p__Firmicutes;c__Clostridia;o__Lachnospirales;f__Lachnospiraceae;g__[Eubacterium]_ruminantium_group;s__
ASV1399	0	0	4.77304e-05	0	k__Bacteria
ASV1400	0	2.38652e-05	0	0	k__Bacteria;p__Proteobacteria;c__Gammaproteobacteria;o__Burkholderiales;f__Comamonadaceae
ASV1401	0	0	4.77304e-05	0	k__Bacteria
ASV1402	0	0	4.77304e-05	0	k__Bacteria;p__Patescibacteria;c__Saccharimonadia;o__Saccharimonadales;f__;g__;s__
ASV1403	0	0	4.77304e-05	0	k__Bacteria;p__Proteobacteria;c__Alphaproteobacteria
ASV1404	0	0	4.77304e-05	0	k__Bacteria;p__Bacteroidota;c__Bacteroidia;o__Cytophagales;f__Microscillaceae
ASV1405	0	0	7.15956e-05	0	k__Bacteria;p__Cyanobacteria;c__Cyanobacteriia;o__Phormidesmiales;f__Phormidesmiaceae;g__Phormidium_MBIC10003
ASV1406	0	0	4.77304e-05	0	k__Bacteria;p__Cyanobacteria;c__Cyanobacteriia;o__Chloroplast;f__unidentified_Chloroplast;g__unidentified_Chloroplast
ASV1407	0	0	4.77304e-05	0	k__Bacteria;p__Bacteroidota;c__Bacteroidia;o__Bacteroidales;f__Rikenellaceae
ASV1408	4.77304e-05	0	0	0	k__Bacteria;p__Firmicutes;c__Clostridia;o__Lachnospirales;f__Lachnospiraceae;g__Pseudobutyrivibrio
ASV1409	0	0	0	0.000119326	k__Bacteria;p__Proteobacteria;c__Alphaproteobacteria;o__Caulobacterales;f__Parvularculaceae;g__Amphiplicatus;s__
ASV1410	2.38652e-05	0	0	0	k__Bacteria;p__Bacteroidota;c__Bacteroidia;o__Bacteroidales;f__Bacteroidaceae;g__Bacteroides;s__Bacteroides_massiliensis
ASV1411	0	0	0	0.000119326	k__Bacteria;p__Proteobacteria;c__Gammaproteobacteria;o__R7C24;f__;g__;s__
ASV1412	0	0	0	0.000119326	k__Bacteria;p__Planctomycetota;c__Planctomycetes;o__Isosphaerales;f__Isosphaeraceae
ASV1413	0	0	0	0.000119326	k__Bacteria;p__Cyanobacteria;c__Cyanobacteriia;o__Cyanobacteriales;f__Phormidiaceae;g__Phormidium_IAM_M-71;s__
ASV1414	0	0	0	0.000119326	k__Bacteria;p__Myxococcota;c__Polyangia;o__Polyangiales;f__Polyangiaceae;g__Sorangium;s__Sorangium_cellulosum
ASV1415	0	0	0	0.000119326	k__Bacteria;p__Acidobacteriota;c__Thermoanaerobaculia;o__Thermoanaerobaculales;f__Thermoanaerobaculaceae;g__Subgroup_10;s__
ASV1416	0	0	0	0.000119326	k__Bacteria;p__Proteobacteria;c__Gammaproteobacteria;o__unidentified_Gammaproteobacteria;f__unidentified_Gammaproteobacteria;g__Acidibacter;s__
ASV1417	0	0	0	0.000119326	k__Bacteria;p__Myxococcota;c__Polyangia
ASV1418	0	0	0	0.000119326	k__Bacteria;p__Acidobacteriota;c__Vicinamibacteria;o__Subgroup_17;f__;g__;s__
ASV1419	0	0	0	0.000119326	k__Bacteria;p__Bacteroidota;c__Bacteroidia;o__Chitinophagales;f__Chitinophagaceae
ASV1420	0	0	0	0.000119326	k__Bacteria;p__Proteobacteria;c__Alphaproteobacteria;o__Rhizobiales;f__Pleomorphomonadaceae;g__Prosthecomicrobium;s__
ASV1421	0	0	0	0.000119326	k__Bacteria;p__Proteobacteria;c__Gammaproteobacteria;o__Burkholderiales
ASV1422	0	0	0	0.000119326	k__Bacteria;p__Verrucomicrobiota;c__Verrucomicrobiae;o__Pedosphaerales;f__Pedosphaeraceae;g__ADurb.Bin063-1;s__
ASV1423	0	0	0	0.000119326	k__Bacteria;p__Cyanobacteria;c__Cyanobacteriia;o__Cyanobacteriales;f__Phormidiaceae
ASV1424	0	0	0	0.000119326	k__Bacteria;p__Planctomycetota;c__Planctomycetes;o__Gemmatales;f__Gemmataceae;g__;s__
ASV1425	0	0	0	0.000119326	k__Bacteria;p__Proteobacteria;c__Alphaproteobacteria;o__Rhizobiales;f__A0839;g__;s__
ASV1426	0	0	0	0.000119326	k__Bacteria;p__Cyanobacteria;c__Cyanobacteriia;o__Cyanobacteriales;f__Nostocaceae
ASV1427	0	0	0	0.000119326	k__Bacteria;p__Actinobacteriota;c__Acidimicrobiia;o__Microtrichales;f__Ilumatobacteraceae;g__CL500-29_marine_group;s__
ASV1428	0	0	0	0.000119326	k__Bacteria;p__Proteobacteria;c__Gammaproteobacteria;o__Burkholderiales
ASV1429	0	0	0	0.000119326	k__Bacteria;p__Cyanobacteria;c__Cyanobacteriia;o__Leptolyngbyales;f__Leptolyngbyaceae;g__Leptolyngbya_ANT.L52.2
ASV1430	0	0	0	0.000119326	k__Bacteria;p__Proteobacteria;c__Gammaproteobacteria;o__Burkholderiales
ASV1431	0	0	0	0.000119326	k__Bacteria;p__Firmicutes;c__Clostridia;o__Oscillospirales;f__Hungateiclostridiaceae;g__Ruminiclostridium
ASV1432	0	0	0	0.000119326	k__Bacteria;p__Proteobacteria;c__Alphaproteobacteria;o__Azospirillales;f__Azospirillaceae;g__Azospirillum
ASV1433	0	0	0	0.000119326	k__Bacteria;p__Proteobacteria;c__Gammaproteobacteria;o__Enterobacterales
ASV1434	0	0	0	0.000119326	k__Bacteria;p__Desulfobacterota;c__;o__;f__;g__;s__
ASV1435	0	0	0	0.000119326	k__Bacteria;p__Verrucomicrobiota;c__Verrucomicrobiae;o__Chthoniobacterales;f__Terrimicrobiaceae;g__Terrimicrobium;s__
ASV1436	2.38652e-05	0	0	0	k__Bacteria;p__Proteobacteria;c__Alphaproteobacteria;o__Acetobacterales;f__Acetobacteraceae;g__Roseomonas
ASV1437	0	0	0	0.000119326	k__Bacteria
ASV1438	0	0	0	0.000119326	k__Bacteria;p__Myxococcota;c__Polyangia;o__Blfdi19;f__;g__;s__
ASV1439	0	0	0	0.000119326	k__Bacteria;p__Nitrospirota;c__Nitrospiria;o__Nitrospirales;f__Nitrospiraceae;g__Nitrospira
ASV1440	0	0	0	0.000119326	k__Bacteria;p__Bacteroidota;c__Ignavibacteria;o__SJA-28;f__unidentified_SJA-28;g__unidentified_SJA-28;s__Chlorobi_bacterium_OLB5
ASV1441	0	0	0	0.000119326	k__Bacteria;p__Verrucomicrobiota;c__Verrucomicrobiae;o__Verrucomicrobiales
ASV1442	0	0	0	0.000119326	k__Bacteria;p__Acidobacteriota;c__Vicinamibacteria;o__Vicinamibacterales;f__unidentified_Vicinamibacterales;g__unidentified_Vicinamibacterales;s__Acidobacteria_bacterium_SCN_69-37
ASV1443	0	0	0	0.000119326	k__Bacteria;p__Chloroflexi;c__Anaerolineae
ASV1444	0	0	0	0.000119326	k__Bacteria;p__Planctomycetota;c__Planctomycetes;o__Pirellulales;f__Pirellulaceae
ASV1445	0	0	0	0.000119326	k__Bacteria;p__Chloroflexi;c__Anaerolineae;o__SBR1031;f__A4b;g__;s__
ASV1446	0	0	0	0.000119326	k__Bacteria;p__Planctomycetota;c__Planctomycetes;o__Gemmatales;f__Gemmataceae;g__;s__
ASV1447	0	0	0	0.000119326	k__Bacteria;p__Chloroflexi;c__Anaerolineae;o__SBR1031
ASV1448	0	0	0	0.000119326	k__Bacteria;p__Chloroflexi;c__Anaerolineae;o__Caldilineales;f__Caldilineaceae;g__unidentified_Caldilineaceae;s__Chloroflexi_bacterium_ET1
ASV1449	0	0	0	0.000119326	k__Bacteria;p__Actinobacteriota;c__Acidimicrobiia;o__IMCC26256;f__;g__;s__
ASV1450	0	0	0	0.000119326	k__Bacteria;p__Actinobacteriota;c__Thermoleophilia;o__Gaiellales;f__Gaiellaceae;g__Gaiella;s__actinobacterium_WWH12
ASV1451	0	0	0	0.000119326	k__Bacteria;p__Bacteroidota;c__Bacteroidia
ASV1452	0	0	0	0.000119326	k__Bacteria;p__Chloroflexi;c__TK10;o__;f__;g__;s__
ASV1453	0	0	0	0.000119326	k__Bacteria;p__Chloroflexi;c__Anaerolineae
ASV1454	0	0	0	0.000119326	k__Bacteria;p__Proteobacteria;c__Alphaproteobacteria
ASV1455	0	0	0	0.000119326	k__Bacteria;p__Proteobacteria;c__Alphaproteobacteria;o__Rhizobiales
ASV1456	2.38652e-05	0	0	0	k__Bacteria;p__Verrucomicrobiota;c__Verrucomicrobiae;o__Verrucomicrobiales;f__Verrucomicrobiaceae
ASV1457	4.77304e-05	0	0	0	k__Bacteria;p__Armatimonadota;c__Armatimonadia;o__Armatimonadales;f__Armatimonadaceae;g__Armatimonas;s__
ASV1458	2.38652e-05	0	0	0	k__Bacteria;p__Spirochaetota;c__Spirochaetia;o__Spirochaetales;f__Spirochaetaceae;g__Treponema
ASV1459	7.15956e-05	0	0	0	k__Bacteria;p__Proteobacteria;c__Alphaproteobacteria
ASV1460	2.38652e-05	0	0	0	k__Bacteria;p__Firmicutes;c__Clostridia;o__Lachnospirales;f__Lachnospiraceae
ASV1461	2.38652e-05	0	0	0	k__Bacteria;p__Firmicutes;c__Clostridia;o__Lachnospirales;f__Lachnospiraceae
ASV1462	7.15956e-05	0	0	0	k__Bacteria;p__Firmicutes;c__Clostridia;o__Lachnospirales;f__Lachnospiraceae;g__Tyzzerella;s__
ASV1463	7.15956e-05	0	0	0	k__Bacteria;p__Proteobacteria;c__Alphaproteobacteria;o__Caulobacterales;f__Hyphomonadaceae;g__Hirschia;s__
ASV1464	4.77304e-05	0	0	0	k__Bacteria;p__Desulfobacterota;c__Desulfovibrionia;o__Desulfovibrionales;f__Desulfovibrionaceae;g__Desulfovibrio
ASV1465	4.77304e-05	2.38652e-05	0	0	k__Bacteria;p__Firmicutes;c__Clostridia;o__Lachnospirales;f__Lachnospiraceae;g__Blautia
ASV1466	7.15956e-05	0	0	0	k__Bacteria;p__Firmicutes;c__Clostridia;o__Oscillospirales;f__Oscillospiraceae;g__Colidextribacter
ASV1467	2.38652e-05	0	0	0	k__Bacteria;p__Cyanobacteria;c__Cyanobacteriia;o__Synechococcales;f__Cyanobiaceae;g__Cyanobium_PCC-6307
ASV1468	4.77304e-05	0	0	0	k__Bacteria;p__Acidobacteriota;c__Vicinamibacteria;o__Vicinamibacterales;f__Vicinamibacteraceae;g__;s__
ASV1469	4.77304e-05	0	0	0	k__Bacteria;p__Firmicutes;c__Clostridia;o__Lachnospirales;f__Lachnospiraceae;g__unidentified_Lachnospiraceae
ASV1470	2.38652e-05	0	0	0	k__Bacteria;p__Firmicutes;c__Clostridia;o__Oscillospirales;f__Oscillospiraceae;g__NK4A214_group;s__
ASV1471	7.15956e-05	0	0	0	k__Bacteria;p__Bacteroidota;c__Bacteroidia;o__Bacteroidales;f__Bacteroidaceae;g__Bacteroides;s__Bacteroides_stercoris
ASV1472	2.38652e-05	0	0	0	k__Bacteria;p__Bacteroidota;c__Bacteroidia;o__Bacteroidales;f__Bacteroidaceae;g__Bacteroides
ASV1473	0	0	0	0.000119326	k__Bacteria;p__Gemmatimonadota;c__Gemmatimonadetes;o__Gemmatimonadales;f__Gemmatimonadaceae
ASV1474	2.38652e-05	0	0	0	k__Bacteria;p__Bacteroidota;c__Bacteroidia;o__Bacteroidales;f__Muribaculaceae;g__;s__
ASV1475	2.38652e-05	0	0	0	k__Bacteria;p__Bacteroidota;c__Bacteroidia;o__Bacteroidales;f__Barnesiellaceae;g__Barnesiella;s__Barnesiella_viscericola
ASV1476	4.77304e-05	0	0	0	k__Bacteria;p__Myxococcota;c__Polyangia;o__Haliangiales;f__Haliangiaceae;g__Haliangium;s__
ASV1477	2.38652e-05	0	0	0	k__Bacteria;p__Firmicutes;c__Clostridia;o__Clostridia_UCG-014;f__;g__;s__
ASV1478	0	0	0	0.000119326	k__Bacteria;p__Planctomycetota;c__Planctomycetes;o__Isosphaerales;f__Isosphaeraceae
ASV1479	0	0	0	0.000119326	k__Bacteria;p__Acidobacteriota;c__Blastocatellia;o__Blastocatellales;f__Blastocatellaceae
ASV1480	0	0	0	0.000119326	k__Bacteria;p__Proteobacteria;c__Gammaproteobacteria;o__Burkholderiales
ASV1481	4.77304e-05	0	0	0	Unassigned
ASV1482	0	0	0	0.000119326	k__Bacteria;p__Acidobacteriota;c__Vicinamibacteria;o__Vicinamibacterales;f__Vicinamibacteraceae;g__Luteitalea;s__Luteitalea_pratensis
ASV1483	0	0	0	0.000119326	k__Bacteria;p__Chloroflexi;c__Anaerolineae;o__SBR1031
ASV1484	0	0	0	0.000119326	k__Bacteria;p__Proteobacteria;c__Alphaproteobacteria;o__Rhodobacterales;f__Rhodobacteraceae
ASV1485	0	0	0	0.000119326	k__Bacteria;p__Proteobacteria;c__Gammaproteobacteria;o__Burkholderiales;f__Comamonadaceae
ASV1486	0	0	0	0.000119326	k__Bacteria;p__Proteobacteria;c__Gammaproteobacteria;o__Burkholderiales;f__SC-I-84;g__;s__
ASV1487	0	0	0	0.000119326	k__Bacteria;p__Proteobacteria;c__Gammaproteobacteria;o__Burkholderiales;f__Rhodocyclaceae
ASV1488	0	0	0	0.000119326	k__Bacteria;p__Myxococcota;c__Polyangia;o__Polyangiales;f__Polyangiaceae
ASV1489	0	0	0	0.000119326	k__Bacteria;p__Chloroflexi;c__Anaerolineae;o__SBR1031;f__A4b;g__;s__
ASV1490	0	0	0	0.000119326	k__Bacteria;p__Actinobacteriota;c__Acidimicrobiia;o__Microtrichales;f__Ilumatobacteraceae
ASV1491	0	0	0	0.000119326	k__Bacteria;p__Proteobacteria;c__Gammaproteobacteria;o__Burkholderiales;f__Nitrosomonadaceae;g__Ellin6067;s__
ASV1492	2.38652e-05	0	0	0	k__Bacteria;p__Firmicutes;c__Clostridia;o__Peptococcales;f__Peptococcaceae;g__;s__
ASV1493	9.54608e-05	0	0	0	k__Bacteria;p__Planctomycetota;c__Planctomycetes;o__Gemmatales;f__Gemmataceae;g__;s__
ASV1494	7.15956e-05	0	0	0	k__Bacteria;p__Spirochaetota;c__Spirochaetia;o__Spirochaetales;f__Spirochaetaceae;g__Treponema;s__Treponema_porcinum
ASV1495	4.77304e-05	0	0	0	k__Bacteria;p__Firmicutes;c__Clostridia;o__Lachnospirales;f__Lachnospiraceae;g__Lachnospiraceae_UCG-010;s__
ASV1496	7.15956e-05	0	0	0	k__Bacteria
ASV1497	0	2.38652e-05	0	0	k__Bacteria;p__Firmicutes;c__Bacilli;o__Lactobacillales;f__Carnobacteriaceae;g__Atopostipes
ASV1498	0	2.38652e-05	0	0	k__Bacteria;p__Firmicutes;c__Clostridia;o__Oscillospirales
ASV1499	0	2.38652e-05	0	0	k__Bacteria;p__Bacteroidota;c__Bacteroidia;o__Bacteroidales;f__Rikenellaceae;g__Alistipes
ASV1500	0	2.38652e-05	0	0	k__Bacteria;p__Bacteroidota;c__Bacteroidia;o__Sphingobacteriales;f__Sphingobacteriaceae;g__Pedobacter
ASV1501	0	2.38652e-05	0	0	k__Bacteria;p__Firmicutes;c__Clostridia;o__Oscillospirales;f__Oscillospiraceae;g__Colidextribacter;s__Anaerostipes_hadrus
ASV1502	0	2.38652e-05	0	0	k__Bacteria;p__Firmicutes;c__Clostridia;o__Lachnospirales;f__Lachnospiraceae;g__Roseburia
ASV1503	0	2.38652e-05	0	0	k__Bacteria;p__Proteobacteria;c__Alphaproteobacteria;o__Rhizobiales;f__Rhizobiaceae;g__Allorhizobium-Neorhizobium-Pararhizobium-Rhizobium
ASV1504	0	2.38652e-05	0	0	k__Bacteria;p__Proteobacteria;c__Alphaproteobacteria;o__Sphingomonadales;f__Sphingomonadaceae;g__Sandaracinobacter;s__
ASV1505	0	2.38652e-05	0	0	k__Bacteria;p__Actinobacteriota;c__Coriobacteriia;o__Coriobacteriales;f__Eggerthellaceae;g__Enterorhabdus;s__
ASV1506	0	2.38652e-05	0	0	k__Bacteria;p__Firmicutes;c__Bacilli;o__Lactobacillales;f__Lactobacillaceae;g__Companilactobacillus
ASV1507	0	2.38652e-05	0	0	k__Bacteria;p__Firmicutes;c__Clostridia;o__Lachnospirales;f__Lachnospiraceae;g__Lachnospiraceae_UCG-006;s__
ASV1508	0	2.38652e-05	0	0	k__Bacteria;p__Bacteroidota;c__Bacteroidia;o__Bacteroidales;f__Bacteroidaceae;g__Bacteroides
ASV1509	0	2.38652e-05	0	0	k__Bacteria;p__Firmicutes;c__Clostridia;o__Lachnospirales;f__Lachnospiraceae
ASV1510	0	2.38652e-05	0	0	k__Bacteria;p__Firmicutes;c__Clostridia;o__Lachnospirales;f__Lachnospiraceae
ASV1511	0	2.38652e-05	0	0	k__Bacteria;p__Firmicutes;c__Clostridia;o__Oscillospirales;f__Ruminococcaceae
ASV1512	0	2.38652e-05	0	0	k__Bacteria;p__Bacteroidota;c__Bacteroidia;o__Bacteroidales;f__Muribaculaceae;g__;s__
ASV1513	0	2.38652e-05	0	0	k__Bacteria;p__Spirochaetota;c__Spirochaetia;o__Spirochaetales;f__Spirochaetaceae;g__Sphaerochaeta;s__
ASV1514	0	2.38652e-05	0	0	k__Bacteria;p__Bacteroidota;c__Bacteroidia;o__Bacteroidales;f__Tannerellaceae;g__Parabacteroides;s__Parabacteroides_sp
ASV1515	0	2.38652e-05	0	0	k__Bacteria;p__Firmicutes;c__Clostridia;o__Lachnospirales;f__Lachnospiraceae
ASV1516	0	4.77304e-05	0	0	k__Bacteria;p__Bacteroidota;c__Bacteroidia;o__Bacteroidales;f__Porphyromonadaceae;g__Porphyromonas
ASV1517	0	2.38652e-05	0	0	k__Bacteria;p__Firmicutes;c__Clostridia;o__Oscillospirales;f__Ruminococcaceae;g__Faecalibacterium;s__bacterium_ic1379
ASV1518	0	2.38652e-05	0	0	k__Bacteria;p__Verrucomicrobiota;c__Chlamydiae;o__Chlamydiales;f__Simkaniaceae
ASV1519	0	2.38652e-05	0	0	k__Bacteria;p__Myxococcota;c__Polyangia;o__Polyangiales;f__Sandaracinaceae;g__Sandaracinus;s__
ASV1520	2.38652e-05	0	0	0	k__Bacteria;p__Firmicutes;c__Clostridia;o__Lachnospirales;f__Lachnospiraceae
ASV1521	0	2.38652e-05	0	0	k__Bacteria;p__Firmicutes;c__Clostridia;o__Oscillospirales;f__Ruminococcaceae;g__[Eubacterium]_siraeum_group;s__
ASV1522	0	2.38652e-05	0	0	k__Bacteria;p__Verrucomicrobiota;c__Chlamydiae;o__Chlamydiales;f__Simkaniaceae;g__;s__
ASV1523	4.77304e-05	0	0	0	k__Bacteria;p__Firmicutes;c__Bacilli;o__Erysipelotrichales;f__Erysipelatoclostridiaceae;g__Erysipelatoclostridium;s__
ASV1524	0	2.38652e-05	0	0	k__Bacteria;p__Firmicutes;c__Clostridia;o__Clostridiales;f__Clostridiaceae;g__Clostridium_sensu_stricto_1
ASV1525	4.77304e-05	0	2.38652e-05	0	k__Bacteria;p__Cyanobacteria;c__Cyanobacteriia;o__Chloroplast;f__unidentified_Chloroplast;g__unidentified_Chloroplast;s__Trachydiscus_minutus
ASV1526	7.15956e-05	0	0	0	k__Bacteria;p__Bacteroidota;c__Bacteroidia;o__Bacteroidales;f__Tannerellaceae;g__Parabacteroides;s__Parabacteroides_merdae
ASV1527	2.38652e-05	0	0	0	k__Bacteria;p__Firmicutes;c__Clostridia;o__Lachnospirales;f__Lachnospiraceae
ASV1528	4.77304e-05	0	0	0	k__Bacteria;p__Firmicutes;c__Clostridia;o__Clostridia_UCG-014;f__;g__;s__
ASV1529	2.38652e-05	0	0	0	k__Bacteria;p__Proteobacteria;c__Gammaproteobacteria;o__Burkholderiales;f__Hydrogenophilaceae;g__Thiobacillus
ASV1530	4.77304e-05	0	0	0	k__Bacteria;p__Firmicutes;c__Clostridia;o__Lachnospirales;f__Lachnospiraceae
ASV1531	2.38652e-05	0	0	0	k__Bacteria;p__Firmicutes;c__Clostridia;o__Oscillospirales;f__Oscillospiraceae;g__NK4A214_group
ASV1532	2.38652e-05	0	0	0	k__Bacteria;p__Firmicutes;c__Clostridia;o__Oscillospirales;f__Oscillospiraceae;g__UCG-007;s__
ASV1533	0	2.38652e-05	0	0	k__Bacteria;p__Verrucomicrobiota;c__Verrucomicrobiae;o__Verrucomicrobiales;f__Akkermansiaceae;g__Akkermansia;s__
ASV1534	0	4.77304e-05	0	0	k__Bacteria;p__Cyanobacteria;c__Cyanobacteriia;o__Chloroplast;f__unidentified_Chloroplast;g__unidentified_Chloroplast
ASV1535	0	2.38652e-05	0	0	k__Bacteria;p__Bdellovibrionota;c__Bdellovibrionia;o__Bdellovibrionales;f__Bdellovibrionaceae;g__OM27_clade;s__
ASV1536	0	2.38652e-05	0	0	k__Bacteria;p__Cyanobacteria;c__Vampirivibrionia;o__Gastranaerophilales;f__;g__;s__
ASV1537	0	2.38652e-05	0	0	k__Bacteria;p__Bacteroidota;c__Bacteroidia;o__Sphingobacteriales;f__NS11-12_marine_group;g__;s__
ASV1538	0	4.77304e-05	0	0	Unassigned
ASV1539	0	2.38652e-05	0	0	k__Bacteria;p__Spirochaetota;c__Leptospirae;o__Leptospirales;f__Leptospiraceae;g__Leptospira;s__
ASV1540	0	4.77304e-05	0	0	k__Bacteria;p__Bacteroidota;c__Bacteroidia;o__Bacteroidales
ASV1541	0	2.38652e-05	0	0	k__Bacteria;p__Actinobacteriota;c__Coriobacteriia;o__Coriobacteriales;f__Atopobiaceae;g__;s__
ASV1542	0	2.38652e-05	0	0	k__Bacteria;p__Proteobacteria;c__Gammaproteobacteria;o__Salinisphaerales;f__Solimonadaceae;g__Nevskia;s__Nevskia_ramosa
ASV1543	0	2.38652e-05	0	0	k__Bacteria
ASV1544	0	2.38652e-05	0	0	k__Bacteria
ASV1545	0	2.38652e-05	0	0	k__Bacteria;p__Firmicutes;c__Clostridia;o__Lachnospirales;f__Lachnospiraceae
ASV1546	0	0	0.000119326	0	k__Bacteria;p__Firmicutes;c__Clostridia;o__Oscillospirales;f__Oscillospiraceae;g__UCG-005;s__
ASV1547	0	2.38652e-05	0	0	k__Bacteria;p__Firmicutes;c__Bacilli;o__RF39;f__;g__;s__
ASV1548	0	0	2.38652e-05	0	k__Bacteria;p__Proteobacteria;c__Alphaproteobacteria;o__Rickettsiales;f__Rickettsiaceae;g__Rickettsia
ASV1549	0	0	4.77304e-05	0	k__Bacteria;p__Proteobacteria;c__Alphaproteobacteria;o__Sphingomonadales;f__Sphingomonadaceae;g__Sphingomonas
ASV1550	0	0	7.15956e-05	0	k__Bacteria;p__Proteobacteria;c__Gammaproteobacteria;o__Burkholderiales;f__Rhodocyclaceae;g__Uliginosibacterium
ASV1551	0	0	2.38652e-05	0	k__Bacteria;p__Firmicutes;c__Clostridia;o__Lachnospirales;f__Lachnospiraceae
ASV1552	0	0	4.77304e-05	0	k__Bacteria;p__Firmicutes;c__Clostridia;o__Lachnospirales;f__Lachnospiraceae
ASV1553	0	0	4.77304e-05	0	k__Bacteria;p__Proteobacteria;c__Gammaproteobacteria;o__Pseudomonadales;f__Moraxellaceae;g__[Agitococcus]_lubricus_group;s__
ASV1554	0	0	2.38652e-05	0	k__Bacteria;p__Bacteroidota;c__Bacteroidia;o__Bacteroidales;f__Bacteroidaceae;g__Bacteroides;s__Bacteroides_paurosaccharolyticus
ASV1555	0	0	2.38652e-05	0	k__Bacteria;p__Proteobacteria;c__Alphaproteobacteria;o__Acetobacterales;f__Acetobacteraceae;g__Roseomonas;s__Roseomonas_wooponensis
ASV1556	0	0	2.38652e-05	0	k__Bacteria;p__Cyanobacteria;c__Cyanobacteriia;o__Cyanobacteriales;f__Phormidiaceae;g__Cephalothrix_SAG_75.79;s__
ASV1557	0	0	4.77304e-05	0	k__Bacteria;p__Proteobacteria;c__Alphaproteobacteria;o__Rhizobiales;f__Rhizobiaceae;g__Allorhizobium-Neorhizobium-Pararhizobium-Rhizobium
ASV1558	0	0	2.38652e-05	0	k__Bacteria;p__Firmicutes;c__Clostridia;o__Peptostreptococcales-Tissierellales;f__Peptostreptococcaceae;g__Clostridioides
ASV1559	0	0	7.15956e-05	0	k__Bacteria;p__Firmicutes;c__Clostridia;o__Lachnospirales;f__Lachnospiraceae
ASV1560	0	0	2.38652e-05	0	k__Bacteria;p__Proteobacteria;c__Alphaproteobacteria;o__Rhizobiales;f__Beijerinckiaceae
ASV1561	0	0	4.77304e-05	0	k__Bacteria;p__Firmicutes;c__Clostridia;o__Lachnospirales;f__Lachnospiraceae
ASV1562	0	0	7.15956e-05	0	k__Bacteria;p__Proteobacteria;c__Alphaproteobacteria;o__Rhodobacterales;f__Rhodobacteraceae
ASV1563	0	0	4.77304e-05	0	k__Bacteria;p__Cyanobacteria;c__Cyanobacteriia;o__Chloroplast;f__unidentified_Chloroplast;g__unidentified_Chloroplast
ASV1564	0	0	2.38652e-05	0	k__Bacteria;p__Proteobacteria;c__Gammaproteobacteria;o__Legionellales;f__Legionellaceae;g__Legionella
ASV1565	0	0	4.77304e-05	0	k__Bacteria;p__Firmicutes;c__Clostridia;o__Oscillospirales;f__Ruminococcaceae;g__Faecalibacterium;s__
ASV1566	0	0	2.38652e-05	0	k__Bacteria;p__Firmicutes;c__Clostridia;o__Oscillospirales;f__Oscillospiraceae
ASV1567	0	0	2.38652e-05	0	k__Bacteria;p__Bacteroidota;c__Bacteroidia;o__Bacteroidales;f__Bacteroidaceae;g__Bacteroides
ASV1568	0	0	7.15956e-05	0	k__Bacteria;p__Proteobacteria;c__Gammaproteobacteria;o__Burkholderiales;f__Comamonadaceae
ASV1569	0	0	2.38652e-05	0	k__Bacteria;p__Proteobacteria;c__Alphaproteobacteria;o__Rhizobiales;f__Xanthobacteraceae;g__Pseudolabrys;s__
ASV1570	2.38652e-05	0	0	0	k__Bacteria;p__Proteobacteria;c__Alphaproteobacteria;o__Rhizobiales
ASV1571	0	0	2.38652e-05	0	k__Bacteria;p__Firmicutes;c__Clostridia;o__;f__;g__;s__
ASV1572	0	0	2.38652e-05	0	k__Bacteria;p__Proteobacteria;c__Alphaproteobacteria;o__Rhizobiales;f__Hyphomicrobiaceae;g__Pedomicrobium
ASV1573	0	2.38652e-05	0	0	k__Bacteria;p__Firmicutes;c__Clostridia;o__Peptostreptococcales-Tissierellales;f__Anaerovoracaceae;g__[Eubacterium]_brachy_group;s__
ASV1574	0	2.38652e-05	0	0	k__Bacteria;p__Firmicutes;c__Clostridia;o__Lachnospirales;f__Lachnospiraceae
ASV1575	0	2.38652e-05	0	0	k__Bacteria;p__Firmicutes;c__Bacilli;o__RF39
ASV1576	0	2.38652e-05	0	0	k__Bacteria;p__Proteobacteria;c__Gammaproteobacteria;o__Legionellales;f__Legionellaceae;g__Legionella
ASV1577	0	2.38652e-05	0	0	k__Bacteria;p__Firmicutes;c__Clostridia;o__Oscillospirales;f__Ruminococcaceae;g__Ruminococcus
ASV1578	0	2.38652e-05	0	0	k__Bacteria;p__Actinobacteriota;c__Acidimicrobiia;o__Microtrichales
ASV1579	0	2.38652e-05	0	0	k__Bacteria;p__Myxococcota;c__Myxococcia;o__Myxococcales;f__Myxococcaceae
ASV1580	0	2.38652e-05	0	0	k__Bacteria;p__Firmicutes;c__Bacilli;o__RF39;f__;g__;s__
ASV1581	0	2.38652e-05	0	0	k__Bacteria;p__Firmicutes;c__Clostridia;o__Oscillospirales;f__Oscillospiraceae;g__UCG-003;s__
ASV1582	0	2.38652e-05	0	0	k__Bacteria;p__Proteobacteria;c__Gammaproteobacteria;o__Burkholderiales;f__Comamonadaceae
ASV1583	0	2.38652e-05	0	0	k__Bacteria;p__Bacteroidota;c__Bacteroidia;o__Bacteroidales;f__Prevotellaceae;g__Prevotellaceae_NK3B31_group;s__
ASV1584	0	2.38652e-05	0	0	k__Bacteria;p__Proteobacteria;c__Alphaproteobacteria;o__Paracaedibacterales;f__Paracaedibacteraceae;g__;s__
ASV1585	0	2.38652e-05	0	0	k__Bacteria;p__Firmicutes;c__Clostridia;o__Oscillospirales;f__Oscillospiraceae;g__UCG-005;s__
ASV1586	0	0	4.77304e-05	0	k__Bacteria;p__Deferribacterota;c__Deferribacteres;o__Deferribacterales;f__Deferribacteraceae;g__Mucispirillum;s__Mucispirillum_schaedleri
ASV1587	0	4.77304e-05	0	0	k__Bacteria;p__Firmicutes;c__Clostridia;o__Lachnospirales;f__Lachnospiraceae
ASV1588	0	2.38652e-05	0	0	k__Bacteria;p__Firmicutes;c__Clostridia;o__Lachnospirales;f__Lachnospiraceae
ASV1589	0	0	2.38652e-05	0	k__Bacteria;p__Dependentiae;c__Babeliae;o__Babeliales
ASV1590	0	0	2.38652e-05	0	k__Bacteria;p__Firmicutes;c__Clostridia;o__Oscillospirales;f__[Eubacterium]_coprostanoligenes_group;g__;s__
ASV1591	0	0	4.77304e-05	0	k__Bacteria;p__Firmicutes;c__Bacilli;o__Erysipelotrichales;f__Erysipelatoclostridiaceae;g__Erysipelatoclostridium;s__
ASV1592	0	0	7.15956e-05	0	k__Bacteria;p__Bacteroidota;c__Bacteroidia;o__Sphingobacteriales;f__env.OPS_17;g__;s__
ASV1593	0	0	7.15956e-05	0	k__Bacteria;p__Spirochaetota;c__Spirochaetia;o__Spirochaetales;f__Spirochaetaceae;g__Sphaerochaeta;s__
ASV1594	0	0	7.15956e-05	0	k__Bacteria;p__Dependentiae;c__Babeliae;o__Babeliales
ASV1595	0	0	2.38652e-05	0	k__Bacteria;p__Chloroflexi;c__Anaerolineae;o__Anaerolineales;f__Anaerolineaceae;g__;s__
ASV1596	0	0	2.38652e-05	0	k__Bacteria;p__Bdellovibrionota;c__Oligoflexia;o__0319-6G20;f__;g__;s__
ASV1597	4.77304e-05	0	0	0	k__Bacteria;p__Firmicutes;c__Clostridia;o__Lachnospirales;f__Lachnospiraceae
ASV1598	0	2.38652e-05	0	0	k__Bacteria;p__Cyanobacteria;c__Cyanobacteriia;o__Chloroplast;f__unidentified_Chloroplast;g__unidentified_Chloroplast
ASV1599	0	0	0	0	k__Bacteria;p__Verrucomicrobiota;c__Chlamydiae;o__Chlamydiales;f__Simkaniaceae;g__;s__
ASV1600	0	0	0	9.54608e-05	k__Bacteria;p__Cyanobacteria;c__Cyanobacteriia;o__Cyanobacteriales
ASV1601	0	0	0	9.54608e-05	k__Bacteria;p__Myxococcota;c__Polyangia;o__Polyangiales;f__Polyangiaceae;g__Minicystis;s__
ASV1602	0	0	0	9.54608e-05	k__Bacteria;p__Proteobacteria;c__Alphaproteobacteria;o__Rhizobiales;f__Beijerinckiaceae;g__Methylobacterium-Methylorubrum
ASV1603	0	0	0	9.54608e-05	k__Bacteria;p__Cyanobacteria;c__Cyanobacteriia;o__Cyanobacteriales
ASV1604	0	0	0	9.54608e-05	k__Bacteria;p__Bacteroidota;c__Bacteroidia;o__Flavobacteriales;f__NS9_marine_group
ASV1605	0	0	0	9.54608e-05	k__Bacteria;p__Proteobacteria;c__Alphaproteobacteria;o__Micavibrionales;f__Micavibrionaceae;g__;s__
ASV1606	0	0	0	9.54608e-05	k__Bacteria;p__Chloroflexi;c__Anaerolineae;o__SBR1031;f__A4b;g__;s__
ASV1607	0	0	0	9.54608e-05	k__Bacteria;p__Cyanobacteria;c__Cyanobacteriia;o__Cyanobacteriales;f__Microcystaceae;g__Microcystis_PCC-7914;s__Radiocystis_sp_JJ30-12
ASV1608	0	0	0	9.54608e-05	k__Bacteria;p__Actinobacteriota;c__Actinobacteria;o__Frankiales;f__Geodermatophilaceae;g__Klenkia
ASV1609	0	0	0	9.54608e-05	k__Bacteria;p__Desulfobacterota;c__Desulfovibrionia;o__Desulfovibrionales;f__Desulfovibrionaceae;g__Desulfovibrio
ASV1610	0	0	0	9.54608e-05	k__Bacteria;p__Planctomycetota;c__Planctomycetes;o__Planctomycetales;f__Rubinisphaeraceae;g__Planctomicrobium;s__
ASV1611	0	0	0	9.54608e-05	k__Bacteria;p__Proteobacteria;c__Alphaproteobacteria;o__Rhizobiales;f__Devosiaceae;g__Devosia
ASV1612	0	0	0	9.54608e-05	k__Bacteria;p__Proteobacteria;c__Alphaproteobacteria;o__Sphingomonadales;f__Sphingomonadaceae;g__Sphingopyxis
ASV1613	0	0	0	9.54608e-05	k__Bacteria;p__Verrucomicrobiota;c__Verrucomicrobiae;o__Chthoniobacterales;f__Chthoniobacteraceae;g__Chthoniobacter
ASV1614	0	0	0	9.54608e-05	k__Bacteria;p__Verrucomicrobiota;c__Verrucomicrobiae;o__Verrucomicrobiales;f__DEV007;g__;s__
ASV1615	0	0	0	9.54608e-05	k__Bacteria;p__Proteobacteria;c__Alphaproteobacteria;o__Rickettsiales;f__SM2D12;g__;s__
ASV1616	0	0	0	9.54608e-05	k__Bacteria;p__Actinobacteriota;c__Actinobacteria;o__Micrococcales;f__Intrasporangiaceae
ASV1617	0	0	0	9.54608e-05	k__Bacteria
ASV1618	0	0	0	9.54608e-05	k__Bacteria;p__Proteobacteria;c__Gammaproteobacteria;o__CCM19a;f__;g__;s__
ASV1619	0	0	0	9.54608e-05	k__Bacteria;p__Acidobacteriota;c__Vicinamibacteria;o__Subgroup_17;f__;g__;s__
ASV1620	0	0	0	9.54608e-05	k__Bacteria;p__Cyanobacteria;c__Cyanobacteriia;o__Cyanobacteriales
ASV1621	0	0	0	9.54608e-05	k__Bacteria;p__Cyanobacteria;c__Cyanobacteriia;o__Leptolyngbyales;f__Leptolyngbyaceae;g__EcFYyy-200
ASV1622	0	0	0	9.54608e-05	k__Bacteria;p__Proteobacteria;c__Gammaproteobacteria;o__Burkholderiales;f__Chitinibacteraceae;g__Chitinibacter
ASV1623	0	0	0	9.54608e-05	k__Bacteria;p__Proteobacteria;c__Alphaproteobacteria
ASV1624	0	0	0	9.54608e-05	k__Bacteria;p__Bacteroidota;c__Bacteroidia;o__Chitinophagales;f__Saprospiraceae;g__;s__
ASV1625	0	0	0	9.54608e-05	k__Bacteria;p__Proteobacteria;c__Alphaproteobacteria;o__Rhizobiales;f__Xanthobacteraceae
ASV1626	0	0	0	9.54608e-05	k__Bacteria
ASV1627	7.15956e-05	0	0	0	k__Bacteria;p__Verrucomicrobiota;c__Verrucomicrobiae;o__Verrucomicrobiales;f__Akkermansiaceae;g__Akkermansia;s__
ASV1628	0	0	0	9.54608e-05	k__Bacteria;p__Planctomycetota;c__Phycisphaerae;o__Tepidisphaerales;f__WD2101_soil_group;g__;s__
ASV1629	0	0	0	9.54608e-05	k__Bacteria;p__Myxococcota;c__bacteriap25;o__;f__;g__;s__
ASV1630	0	0	0	9.54608e-05	k__Bacteria;p__Myxococcota;c__Myxococcia;o__Myxococcales;f__Myxococcaceae
ASV1631	0	0	0	9.54608e-05	k__Bacteria;p__Bacteroidota;c__Bacteroidia;o__Flavobacteriales;f__Weeksellaceae;g__Cloacibacterium
ASV1632	0	0	0	9.54608e-05	k__Bacteria;p__Desulfobacterota;c__Desulfobulbia;o__Desulfobulbales;f__Desulfocapsaceae
ASV1633	0	0	0	9.54608e-05	k__Bacteria;p__Proteobacteria;c__Alphaproteobacteria;o__Tistrellales;f__Geminicoccaceae;g__Candidatus_Alysiosphaera;s__
ASV1634	0	0	0	9.54608e-05	k__Bacteria;p__Planctomycetota;c__OM190;o__;f__;g__;s__
ASV1635	0	0	0	9.54608e-05	k__Bacteria;p__Proteobacteria;c__Gammaproteobacteria;o__Diplorickettsiales;f__Diplorickettsiaceae
ASV1636	0	0	0	9.54608e-05	k__Bacteria;p__Myxococcota;c__Polyangia;o__Haliangiales;f__Haliangiaceae;g__Haliangium;s__
ASV1637	0	0	0	9.54608e-05	k__Bacteria;p__Chloroflexi;c__Anaerolineae
ASV1638	0	0	0	9.54608e-05	k__Bacteria;p__Chloroflexi;c__Chloroflexia;o__Chloroflexales;f__Chloroflexaceae;g__Oscillochloris;s__
ASV1639	0	0	0	9.54608e-05	k__Bacteria;p__Planctomycetota;c__Planctomycetes;o__Planctomycetales;f__Schlesneriaceae;g__Schlesneria;s__
ASV1640	0	0	0	9.54608e-05	k__Bacteria;p__Acidobacteriota;c__Acidobacteriae;o__unidentified_Acidobacteriae;f__unidentified_Acidobacteriae;g__Paludibaculum;s__
ASV1641	0	0	0	9.54608e-05	k__Bacteria;p__Actinobacteriota;c__Coriobacteriia;o__OPB41;f__;g__;s__
ASV1642	0	0	0	9.54608e-05	k__Bacteria;p__Bacteroidota;c__Bacteroidia;o__SM1A07;f__;g__;s__
ASV1643	0	0	0	9.54608e-05	k__Bacteria;p__Bdellovibrionota;c__Oligoflexia;o__0319-6G20;f__;g__;s__
ASV1644	0	0	0	9.54608e-05	k__Bacteria;p__Planctomycetota;c__Planctomycetes;o__Planctomycetales;f__Rubinisphaeraceae;g__;s__
ASV1645	0	0	0	9.54608e-05	k__Bacteria;p__Actinobacteriota;c__Acidimicrobiia;o__Microtrichales;f__Microtrichaceae;g__;s__
ASV1646	0	0	0	9.54608e-05	k__Bacteria;p__Planctomycetota;c__Phycisphaerae;o__Tepidisphaerales;f__WD2101_soil_group;g__;s__
ASV1647	0	0	0	9.54608e-05	k__Bacteria;p__Bdellovibrionota;c__Oligoflexia;o__Silvanigrellales;f__Silvanigrellaceae;g__;s__
ASV1648	0	0	0	9.54608e-05	k__Bacteria;p__Verrucomicrobiota;c__Verrucomicrobiae;o__Pedosphaerales;f__Pedosphaeraceae;g__;s__
ASV1649	0	0	0	9.54608e-05	k__Bacteria;p__Bacteroidota;c__Bacteroidia;o__SM1A07;f__;g__;s__
ASV1650	0	0	0	9.54608e-05	k__Bacteria;p__Chloroflexi;c__Anaerolineae;o__SBR1031
ASV1651	0	0	0	9.54608e-05	k__Bacteria;p__Proteobacteria;c__Alphaproteobacteria;o__Rhizobiales
ASV1652	2.38652e-05	0	0	0	k__Bacteria;p__Proteobacteria;c__Alphaproteobacteria;o__Micropepsales;f__Micropepsaceae;g__;s__
ASV1653	2.38652e-05	0	0	0	k__Bacteria;p__Firmicutes;c__Clostridia;o__Monoglobales;f__Monoglobaceae;g__Monoglobus;s__
ASV1654	4.77304e-05	0	0	0	k__Bacteria;p__Firmicutes;c__Clostridia;o__Lachnospirales;f__Lachnospiraceae
ASV1655	2.38652e-05	0	0	0	k__Bacteria;p__Proteobacteria;c__Gammaproteobacteria;o__Diplorickettsiales;f__Diplorickettsiaceae;g__Rickettsiella;s__
ASV1656	2.38652e-05	0	0	0	k__Bacteria;p__Bacteroidota;c__Bacteroidia;o__Bacteroidales;f__Rikenellaceae;g__Rikenella;s__
ASV1657	2.38652e-05	0	0	0	k__Bacteria;p__Acidobacteriota;c__Vicinamibacteria;o__Vicinamibacterales;f__;g__;s__
ASV1658	2.38652e-05	0	0	0	k__Bacteria;p__Firmicutes;c__Clostridia
ASV1659	2.38652e-05	0	0	0	k__Bacteria;p__Firmicutes;c__Bacilli;o__Erysipelotrichales;f__Erysipelatoclostridiaceae;g__Erysipelatoclostridium;s__
ASV1660	2.38652e-05	0	0	0	k__Bacteria;p__Actinobacteriota;c__Acidimicrobiia;o__Microtrichales;f__Microtrichaceae;g__;s__
ASV1661	2.38652e-05	0	0	0	k__Bacteria;p__Actinobacteriota;c__Actinobacteria;o__Bifidobacteriales;f__Bifidobacteriaceae;g__Aeriscardovia;s__Aeriscardovia_aeriphila
ASV1662	4.77304e-05	0	0	0	k__Bacteria;p__Proteobacteria;c__Alphaproteobacteria;o__Rhizobiales
ASV1663	2.38652e-05	0	0	0	k__Bacteria;p__Proteobacteria;c__Alphaproteobacteria;o__Rhizobiales;f__unidentified_Rhizobiales;g__Phreatobacter;s__
ASV1664	2.38652e-05	0	0	0	k__Bacteria;p__Actinobacteriota;c__Coriobacteriia;o__Coriobacteriales;f__Atopobiaceae;g__Coriobacteriaceae_UCG-002;s__
ASV1665	2.38652e-05	0	0	0	k__Bacteria;p__Bacteroidota;c__Bacteroidia;o__Bacteroidales;f__Rikenellaceae;g__Alistipes;s__Alistipes_putredinis
ASV1666	4.77304e-05	0	0	0	k__Bacteria;p__Firmicutes;c__Negativicutes;o__Veillonellales-Selenomonadales;f__Veillonellaceae;g__Veillonella;s__bacterium_RA2114
ASV1667	2.38652e-05	0	0	0	k__Bacteria;p__Bacteroidota;c__Bacteroidia;o__Bacteroidales;f__Muribaculaceae;g__;s__
ASV1668	2.38652e-05	0	0	0	k__Bacteria;p__Firmicutes;c__Clostridia;o__Lachnospirales;f__Lachnospiraceae;g__Sellimonas;s__
ASV1669	7.15956e-05	0	0	0	k__Bacteria;p__Firmicutes;c__Bacilli;o__Lactobacillales;f__Lactobacillaceae;g__Limosilactobacillus;s__Lactobacillus_ingluviei
ASV1670	4.77304e-05	0	0	0	k__Bacteria;p__Actinobacteriota;c__Actinobacteria;o__Micrococcales;f__Microbacteriaceae;g__Leucobacter
ASV1671	2.38652e-05	0	0	0	k__Bacteria;p__Proteobacteria;c__Alphaproteobacteria;o__Rhizobiales;f__Beijerinckiaceae;g__Methylocystis
ASV1672	4.77304e-05	0	0	0	k__Bacteria;p__Firmicutes;c__Clostridia;o__Lachnospirales;f__Lachnospiraceae;g__Roseburia;s__Eubacterium_sp_14-2
ASV1673	2.38652e-05	2.38652e-05	0	0	k__Bacteria;p__Firmicutes;c__Bacilli;o__RF39;f__;g__;s__
ASV1674	0	0	0	9.54608e-05	k__Bacteria;p__Proteobacteria;c__Gammaproteobacteria;o__Burkholderiales;f__Comamonadaceae
ASV1675	2.38652e-05	0	0	0	k__Bacteria;p__Firmicutes
ASV1676	4.77304e-05	0	0	0	k__Bacteria;p__Bacteroidota;c__Bacteroidia;o__Bacteroidales;f__Prevotellaceae;g__Prevotellaceae_UCG-003;s__
ASV1677	4.77304e-05	0	0	0	k__Bacteria;p__Verrucomicrobiota;c__Verrucomicrobiae;o__Verrucomicrobiales;f__Verrucomicrobiaceae;g__;s__
ASV1678	0	0	0	9.54608e-05	k__Bacteria;p__Proteobacteria;c__Gammaproteobacteria;o__Burkholderiales;f__Chromobacteriaceae;g__Vogesella
ASV1679	0	0	0	9.54608e-05	k__Bacteria;p__Proteobacteria;c__Alphaproteobacteria;o__Azospirillales;f__Azospirillaceae;g__Skermanella
ASV1680	4.77304e-05	0	0	0	k__Bacteria;p__Proteobacteria;c__Alphaproteobacteria;o__Acetobacterales;f__Acetobacteraceae
ASV1681	0	0	0	9.54608e-05	k__Bacteria;p__Proteobacteria;c__Alphaproteobacteria;o__Rhizobiales;f__Xanthobacteraceae;g__Blastochloris
ASV1682	0	0	0	9.54608e-05	k__Bacteria;p__Proteobacteria;c__Gammaproteobacteria;o__Burkholderiales
ASV1683	0	0	0	9.54608e-05	k__Bacteria;p__Chloroflexi;c__Anaerolineae;o__Anaerolineales;f__Anaerolineaceae;g__;s__
ASV1684	0	0	0	9.54608e-05	k__Bacteria;p__Proteobacteria;c__Alphaproteobacteria;o__Reyranellales;f__Reyranellaceae;g__;s__
ASV1685	0	0	0	9.54608e-05	k__Bacteria;p__Myxococcota;c__Myxococcia;o__Myxococcales;f__Myxococcaceae
ASV1686	0	0	0	9.54608e-05	k__Bacteria;p__Myxococcota;c__Myxococcia;o__Myxococcales;f__Anaeromyxobacteraceae;g__Anaeromyxobacter;s__
ASV1687	0	0	0	9.54608e-05	k__Bacteria;p__Cyanobacteria;c__Cyanobacteriia;o__Cyanobacteriales
ASV1688	0	0	0	9.54608e-05	k__Bacteria;p__Proteobacteria;c__Alphaproteobacteria;o__Caulobacterales;f__Hyphomonadaceae;g__SWB02;s__
ASV1689	0	0	0	9.54608e-05	k__Bacteria;p__Proteobacteria;c__Gammaproteobacteria;o__Burkholderiales
ASV1690	0	0	0	9.54608e-05	k__Bacteria;p__Proteobacteria;c__Gammaproteobacteria;o__Burkholderiales
ASV1691	2.38652e-05	0	0	0	k__Bacteria;p__Proteobacteria;c__Alphaproteobacteria;o__Rickettsiales;f__Mitochondria
ASV1692	2.38652e-05	0	0	0	k__Bacteria;p__Firmicutes;c__Clostridia;o__Lachnospirales;f__Lachnospiraceae
ASV1693	4.77304e-05	0	0	0	k__Bacteria
ASV1694	4.77304e-05	0	0	0	k__Bacteria;p__Bacteroidota;c__Bacteroidia;o__Sphingobacteriales;f__env.OPS_17;g__;s__
ASV1695	2.38652e-05	0	0	0	k__Bacteria;p__Firmicutes;c__Bacilli;o__Erysipelotrichales;f__Erysipelotrichaceae;g__;s__
ASV1696	2.38652e-05	0	0	0	k__Bacteria;p__Firmicutes;c__Clostridia;o__Clostridia_vadinBB60_group
ASV1697	4.77304e-05	0	0	0	k__Bacteria;p__Patescibacteria;c__Parcubacteria
ASV1698	2.38652e-05	0	0	0	k__Bacteria;p__Proteobacteria;c__Alphaproteobacteria;o__Rickettsiales;f__SM2D12;g__;s__
ASV1699	2.38652e-05	0	0	0	k__Bacteria
ASV1700	0	0	0	9.54608e-05	k__Bacteria;p__Actinobacteriota;c__Acidimicrobiia;o__Microtrichales;f__Ilumatobacteraceae;g__;s__
ASV1701	0	2.38652e-05	0	0	k__Bacteria;p__Firmicutes;c__Clostridia;o__Oscillospirales;f__Ruminococcaceae
ASV1702	0	2.38652e-05	0	0	k__Bacteria;p__Proteobacteria;c__Alphaproteobacteria;o__Caulobacterales;f__Caulobacteraceae;g__Asticcacaulis
ASV1703	0	0	0	0	k__Bacteria;p__Proteobacteria;c__Alphaproteobacteria;o__Ferrovibrionales;f__unidentified_Ferrovibrionales;g__Taonella;s__
ASV1704	0	0	0	0	k__Bacteria;p__Firmicutes;c__Clostridia;o__Lachnospirales;f__Lachnospiraceae
ASV1705	0	0	0	0	k__Bacteria;p__Bacteroidota;c__Bacteroidia;o__Chitinophagales;f__Chitinophagaceae
ASV1706	0	4.77304e-05	0	0	k__Bacteria;p__Firmicutes;c__Clostridia;o__Lachnospirales;f__Defluviitaleaceae;g__Defluviitaleaceae_UCG-011;s__
ASV1707	0	4.77304e-05	0	0	k__Bacteria;p__Dependentiae;c__Babeliae;o__Babeliales;f__Babeliaceae;g__;s__
ASV1708	0	2.38652e-05	0	0	k__Bacteria;p__Bacteroidota;c__Bacteroidia;o__Sphingobacteriales;f__LiUU-11-161;g__;s__
ASV1709	0	0	0	0	k__Bacteria;p__Firmicutes;c__Bacilli;o__Erysipelotrichales;f__Erysipelatoclostridiaceae;g__Erysipelatoclostridium;s__bacterium_ic1391
ASV1710	0	0	0	0	k__Bacteria;p__Myxococcota;c__Myxococcia;o__Myxococcales;f__Myxococcaceae;g__P3OB-42;s__
ASV1711	0	0	0	0	k__Bacteria;p__Firmicutes;c__Clostridia;o__Lachnospirales;f__Lachnospiraceae
ASV1712	0	2.38652e-05	0	0	k__Bacteria;p__Bacteroidota;c__Bacteroidia;o__Bacteroidales;f__Bacteroidales_RF16_group;g__;s__
ASV1713	0	0	0	0	k__Bacteria;p__Deinococcota;c__Deinococci;o__Deinococcales;f__Deinococcaceae;g__Deinococcus
ASV1714	0	0	0	0	k__Bacteria;p__Dependentiae;c__Babeliae;o__Babeliales
ASV1715	0	0	0	0	k__Bacteria;p__Firmicutes;c__Clostridia;o__Christensenellales;f__Christensenellaceae;g__Christensenellaceae_R-7_group
ASV1716	0	0	0	0	k__Bacteria;p__Firmicutes;c__Clostridia;o__Oscillospirales;f__[Eubacterium]_coprostanoligenes_group;g__;s__
ASV1717	0	2.38652e-05	0	0	k__Bacteria;p__Firmicutes;c__Clostridia;o__Peptostreptococcales-Tissierellales;f__Peptostreptococcaceae;g__Peptoclostridium;s__
ASV1718	0	2.38652e-05	0	0	k__Bacteria;p__Actinobacteriota;c__Acidimicrobiia;o__Microtrichales;f__Ilumatobacteraceae;g__CL500-29_marine_group;s__bacterium_enrichment_culture_clone_B97(2011)
ASV1719	0	2.38652e-05	0	0	k__Bacteria;p__Bacteroidota;c__Bacteroidia;o__Flavobacteriales;f__Flavobacteriaceae;g__Flavobacterium
ASV1720	0	4.77304e-05	0	0	k__Bacteria;p__Bacteroidota;c__Bacteroidia;o__Bacteroidales;f__Prevotellaceae;g__Prevotellaceae_UCG-003;s__
ASV1721	0	0	0	0	k__Bacteria;p__Firmicutes;c__Clostridia;o__Oscillospirales;f__Ruminococcaceae
ASV1722	0	2.38652e-05	0	0	k__Bacteria;p__Firmicutes;c__Bacilli;o__Erysipelotrichales;f__Erysipelotrichaceae;g__;s__
ASV1723	0	0	0	0	k__Bacteria;p__Bacteroidota;c__Bacteroidia;o__Bacteroidales;f__Prevotellaceae
ASV1724	2.38652e-05	0	0	0	k__Bacteria;p__Firmicutes;c__Clostridia;o__Clostridia_UCG-014;f__;g__;s__
ASV1725	0	0	0	0	k__Bacteria;p__Firmicutes;c__Clostridia;o__Oscillospirales;f__Ruminococcaceae
ASV1726	0	2.38652e-05	0	0	k__Bacteria;p__Cyanobacteria;c__Cyanobacteriia;o__Chloroplast;f__unidentified_Chloroplast;g__unidentified_Chloroplast
ASV1727	0	2.38652e-05	0	0	k__Bacteria;p__Firmicutes;c__Clostridia;o__Lachnospirales;f__Lachnospiraceae
ASV1728	2.38652e-05	0	0	0	k__Bacteria;p__Firmicutes;c__Clostridia
ASV1729	2.38652e-05	0	0	0	k__Bacteria;p__Proteobacteria;c__Alphaproteobacteria;o__Azospirillales;f__Azospirillaceae;g__Azospirillum
ASV1730	2.38652e-05	0	0	0	k__Bacteria;p__Firmicutes;c__Clostridia;o__Lachnospirales;f__Lachnospiraceae
ASV1731	2.38652e-05	0	0	0	k__Bacteria;p__Bacteroidota;c__Bacteroidia;o__Bacteroidales;f__Bacteroidaceae;g__Bacteroides;s__Bacteroides_caccae
ASV1732	4.77304e-05	0	0	0	k__Bacteria;p__Firmicutes;c__Clostridia;o__Oscillospirales;f__Oscillospiraceae;g__UCG-002;s__
ASV1733	0	2.38652e-05	0	0	k__Bacteria
ASV1734	0	0	0	0	k__Bacteria
ASV1735	0	4.77304e-05	0	0	k__Bacteria;p__Bacteroidota;c__Bacteroidia;o__Sphingobacteriales;f__env.OPS_17;g__;s__
ASV1736	0	7.15956e-05	0	0	k__Bacteria;p__Bacteroidota;c__Bacteroidia;o__Cytophagales
ASV1737	0	0	0	0	k__Bacteria;p__Chloroflexi;c__Chloroflexia;o__Chloroflexales;f__Roseiflexaceae;g__;s__
ASV1738	0	2.38652e-05	0	0	k__Bacteria;p__Bacteroidota;c__Bacteroidia;o__Bacteroidales;f__Prevotellaceae
ASV1739	0	0	0	0	k__Bacteria;p__Spirochaetota;c__Spirochaetia;o__Spirochaetales;f__Spirochaetaceae
ASV1740	0	0	0	0	k__Bacteria;p__Dependentiae;c__Babeliae;o__Babeliales;f__;g__;s__
ASV1741	0	0	0	0	k__Bacteria;p__Cyanobacteria;c__Cyanobacteriia;o__Chloroplast;f__unidentified_Chloroplast;g__unidentified_Chloroplast
ASV1742	0	2.38652e-05	0	0	k__Bacteria
ASV1743	0	2.38652e-05	0	0	k__Bacteria;p__Bacteroidota;c__Bacteroidia;o__Bacteroidales
ASV1744	0	0	0	0	k__Bacteria;p__Firmicutes;c__Clostridia;o__Peptococcales;f__Peptococcaceae;g__;s__
ASV1745	0	4.77304e-05	0	0	k__Bacteria;p__Proteobacteria;c__Alphaproteobacteria;o__Caulobacterales;f__Hyphomonadaceae
ASV1746	0	2.38652e-05	0	0	k__Bacteria;p__Bacteroidota;c__Bacteroidia;o__Flavobacteriales;f__Flavobacteriaceae;g__Flavobacterium
ASV1747	0	0	0	0	k__Bacteria;p__Proteobacteria;c__Gammaproteobacteria;o__Burkholderiales
ASV1748	0	0	0	0	k__Bacteria;p__Verrucomicrobiota;c__Chlamydiae;o__Chlamydiales;f__Simkaniaceae;g__;s__
ASV1749	0	4.77304e-05	0	0	k__Bacteria;p__Firmicutes;c__Bacilli;o__RF39;f__;g__;s__
ASV1750	0	0	4.77304e-05	0	k__Bacteria;p__Actinobacteriota;c__Actinobacteria;o__Propionibacteriales;f__Nocardioidaceae
ASV1751	0	0	0	0	k__Bacteria;p__Proteobacteria;c__Gammaproteobacteria;o__Enterobacterales;f__Vibrionaceae;g__Vibrio
ASV1752	0	0	2.38652e-05	0	k__Bacteria;p__Proteobacteria;c__Alphaproteobacteria;o__Caulobacterales;f__Caulobacteraceae
ASV1753	0	0	2.38652e-05	0	k__Bacteria;p__Bacteroidota;c__Bacteroidia;o__Bacteroidales;f__Bacteroidaceae;g__Bacteroides;s__Bacteroides_plebeius
ASV1754	0	0	2.38652e-05	0	k__Bacteria;p__Proteobacteria;c__Alphaproteobacteria;o__Sphingomonadales;f__Sphingomonadaceae;g__Sandaracinobacter
ASV1755	0	0	2.38652e-05	0	k__Bacteria;p__Proteobacteria;c__Gammaproteobacteria;o__Xanthomonadales;f__Rhodanobacteraceae;g__Rudaea
ASV1756	0	0	2.38652e-05	0	k__Bacteria;p__Firmicutes;c__Clostridia;o__Christensenellales;f__Christensenellaceae;g__Christensenellaceae_R-7_group;s__
ASV1757	0	0	4.77304e-05	0	k__Bacteria;p__Proteobacteria;c__Alphaproteobacteria;o__Rhodobacterales;f__Rhodobacteraceae
ASV1758	0	0	2.38652e-05	0	k__Bacteria;p__Firmicutes;c__Clostridia;o__Lachnospirales;f__Lachnospiraceae
ASV1759	0	0	4.77304e-05	0	k__Bacteria;p__Firmicutes;c__Clostridia;o__Lachnospirales;f__Lachnospiraceae;g__Acetitomaculum;s__Firmicutes_bacterium_CAG_194_44_15
ASV1760	0	0	2.38652e-05	0	k__Bacteria;p__Proteobacteria;c__Alphaproteobacteria;o__Acetobacterales;f__Acetobacteraceae;g__unidentified_Acetobacteraceae
ASV1761	0	0	2.38652e-05	0	k__Bacteria;p__Bacteroidota;c__Bacteroidia;o__Bacteroidales;f__Rikenellaceae;g__Rikenellaceae_RC9_gut_group;s__
ASV1762	0	0	2.38652e-05	0	k__Bacteria;p__Firmicutes;c__unidentified_Firmicutes;o__Oscillospirales;f__Ruminococcaceae;g__;s__
ASV1763	0	0	2.38652e-05	0	k__Bacteria;p__Proteobacteria;c__Alphaproteobacteria;o__Rhizobiales;f__Rhizobiaceae
ASV1764	0	2.38652e-05	0	0	k__Bacteria;p__Firmicutes;c__Clostridia;o__Oscillospirales;f__Ruminococcaceae
ASV1765	0	0	2.38652e-05	0	k__Bacteria;p__Proteobacteria;c__Gammaproteobacteria;o__Burkholderiales;f__Hydrogenophilaceae;g__Thiobacillus
ASV1766	0	0	2.38652e-05	0	k__Bacteria;p__Myxococcota;c__Myxococcia;o__Myxococcales;f__Myxococcaceae;g__P3OB-42;s__
ASV1767	0	0	2.38652e-05	0	k__Bacteria;p__Firmicutes;c__Clostridia;o__Oscillospirales;f__Oscillospiraceae;g__Oscillibacter;s__[Clostridium]_leptum
ASV1768	0	0	2.38652e-05	0	k__Bacteria;p__Firmicutes;c__Clostridia;o__Lachnospirales;f__Lachnospiraceae;g__Lachnospiraceae_UCG-006;s__
ASV1769	0	0	2.38652e-05	0	k__Bacteria;p__Firmicutes;c__Clostridia;o__Oscillospirales;f__[Eubacterium]_coprostanoligenes_group;g__unidentified_[Eubacterium]_coprostanoligenes_group;s__Clostridiales_bacterium_42_27
ASV1770	0	0	4.77304e-05	0	k__Bacteria;p__Bacteroidota;c__Bacteroidia;o__Bacteroidales;f__Prevotellaceae
ASV1771	0	0	2.38652e-05	0	k__Bacteria;p__Firmicutes;c__Clostridia;o__Oscillospirales;f__Ruminococcaceae;g__Ruminococcus;s__Ruminococcus_bicirculans
ASV1772	0	0	2.38652e-05	0	k__Bacteria;p__Proteobacteria;c__Alphaproteobacteria;o__Sphingomonadales;f__Sphingomonadaceae;g__Sphingobium
ASV1773	0	0	2.38652e-05	0	k__Bacteria;p__Bacteroidota;c__Bacteroidia;o__Bacteroidales;f__Muribaculaceae;g__;s__
ASV1774	4.77304e-05	0	0	0	k__Bacteria;p__Cyanobacteria;c__Cyanobacteriia;o__Chloroplast;f__unidentified_Chloroplast;g__unidentified_Chloroplast;s__Acanthoceras_zachariasii
ASV1775	0	0	4.77304e-05	0	k__Bacteria;p__Verrucomicrobiota;c__Verrucomicrobiae;o__Chthoniobacterales;f__Chthoniobacteraceae;g__Candidatus_Udaeobacter;s__
ASV1776	0	0	2.38652e-05	0	k__Bacteria;p__Firmicutes;c__Clostridia;o__Peptostreptococcales-Tissierellales;f__Anaerovoracaceae;g__Family_XIII_AD3011_group;s__
ASV1777	0	0	4.77304e-05	0	k__Bacteria;p__Cyanobacteria;c__Cyanobacteriia;o__Leptolyngbyales;f__Leptolyngbyaceae;g__Pantalinema;s__
ASV1778	0	0	2.38652e-05	0	k__Bacteria;p__Firmicutes;c__Bacilli;o__Lactobacillales;f__Lactobacillaceae;g__Weissella
ASV1779	0	0	0	0	k__Bacteria;p__Proteobacteria;c__Alphaproteobacteria;o__Rhizobiales;f__Rhizobiaceae
ASV1780	0	0	0	0	k__Bacteria;p__Firmicutes;c__Bacilli;o__RF39;f__;g__;s__
ASV1781	0	0	0	0	k__Bacteria;p__Firmicutes;c__Clostridia;o__Oscillospirales;f__Oscillospiraceae
ASV1782	0	2.38652e-05	0	0	k__Bacteria;p__Bacteroidota;c__Bacteroidia;o__Bacteroidales;f__Muribaculaceae;g__;s__
ASV1783	0	0	0	0	k__Bacteria;p__Firmicutes;c__Clostridia
ASV1784	0	0	2.38652e-05	0	k__Bacteria
ASV1785	0	0	2.38652e-05	0	k__Bacteria
ASV1786	0	0	2.38652e-05	0	k__Bacteria;p__Chloroflexi;c__Chloroflexia;o__Chloroflexales;f__Chloroflexaceae;g__Chloronema;s__
ASV1787	0	0	2.38652e-05	0	k__Bacteria;p__Bacteroidota;c__Bacteroidia
ASV1788	0	0	2.38652e-05	0	k__Bacteria;p__Proteobacteria;c__Alphaproteobacteria;o__Rickettsiales;f__Candidatus_Hepatincola;g__unidentified_Candidatus_Hepatincola;s__Cherax_quadricarinatus
ASV1789	0	0	2.38652e-05	0	k__Bacteria
ASV1790	0	0	2.38652e-05	0	k__Bacteria;p__Proteobacteria;c__Alphaproteobacteria
ASV1791	0	0	4.77304e-05	0	k__Bacteria;p__Chloroflexi
ASV1792	0	0	2.38652e-05	0	k__Bacteria;p__Synergistota;c__Synergistia;o__Synergistales;f__Synergistaceae;g__Synergistes;s__
ASV1793	0	0	4.77304e-05	0	k__Bacteria;p__Chloroflexi;c__SL56_marine_group;o__;f__;g__;s__
ASV1794	0	0	2.38652e-05	0	k__Bacteria;p__Bacteroidota;c__Bacteroidia;o__Cytophagales;f__Hymenobacteraceae;g__Hymenobacter;s__Hymenobacter_sp_HME8534
ASV1795	0	0	2.38652e-05	0	k__Bacteria;p__Actinobacteriota;c__Thermoleophilia;o__Solirubrobacterales;f__67-14;g__;s__
ASV1796	0	0	4.77304e-05	0	k__Bacteria;p__Verrucomicrobiota;c__Chlamydiae;o__Chlamydiales;f__cvE6
ASV1797	0	0	2.38652e-05	0	k__Bacteria;p__Bacteroidota;c__Bacteroidia;o__Bacteroidales;f__Rikenellaceae
ASV1798	0	0	2.38652e-05	0	k__Bacteria;p__Proteobacteria;c__Gammaproteobacteria;o__Salinisphaerales;f__Solimonadaceae;g__Hydrocarboniphaga;s__Hydrocarboniphaga_daqingensis
ASV1799	0	0	2.38652e-05	0	k__Bacteria;p__Acidobacteriota;c__Vicinamibacteria;o__Vicinamibacterales;f__Vicinamibacteraceae
ASV1800	2.38652e-05	0	0	0	k__Bacteria;p__Firmicutes;c__Negativicutes;o__Acidaminococcales;f__Acidaminococcaceae;g__Phascolarctobacterium;s__
ASV1801	0	0	2.38652e-05	0	k__Bacteria;p__Bacteroidota;c__Bacteroidia;o__Chitinophagales;f__37-13;g__;s__
ASV1802	2.38652e-05	0	0	0	k__Bacteria;p__Acidobacteriota;c__Vicinamibacteria;o__Vicinamibacterales;f__Vicinamibacteraceae
ASV1803	0	0	0	4.77304e-05	k__Bacteria;p__Bacteroidota;c__Bacteroidia;o__Chitinophagales;f__Saprospiraceae;g__;s__
ASV1804	0	0	0	7.15956e-05	k__Bacteria;p__Chloroflexi;c__Chloroflexia;o__Chloroflexales;f__Chloroflexaceae;g__Chloronema;s__
ASV1805	0	0	0	7.15956e-05	k__Bacteria;p__Proteobacteria;c__Gammaproteobacteria;o__Burkholderiales;f__Comamonadaceae
ASV1806	0	0	0	4.77304e-05	k__Bacteria;p__Proteobacteria;c__Alphaproteobacteria;o__;f__;g__;s__
ASV1807	0	0	0	4.77304e-05	k__Bacteria;p__Chloroflexi;c__Dehalococcoidia;o__S085;f__;g__;s__
ASV1808	0	0	0	9.54608e-05	k__Bacteria;p__SAR324_clade(Marine_group_B);c__unidentified_SAR324_clade(Marine_group_B);o__unidentified_SAR324_clade(Marine_group_B);f__unidentified_SAR324_clade(Marine_group_B);g__unidentified_SAR324_clade(Marine_group_B);s__bacterium_enrichment_culture_clone_B30(2011)
ASV1809	0	0	0	7.15956e-05	k__Bacteria;p__Bdellovibrionota;c__Oligoflexia;o__Oligoflexales;f__Oligoflexaceae;g__;s__
ASV1810	0	0	0	4.77304e-05	k__Bacteria;p__Proteobacteria;c__Gammaproteobacteria;o__Burkholderiales;f__Comamonadaceae
ASV1811	0	0	0	7.15956e-05	k__Bacteria;p__Planctomycetota;c__Phycisphaerae;o__Tepidisphaerales;f__CPla-3_termite_group;g__;s__
ASV1812	0	0	0	4.77304e-05	k__Bacteria;p__Planctomycetota;c__Phycisphaerae;o__Phycisphaerales;f__Phycisphaeraceae;g__SM1A02;s__
ASV1813	0	0	0	7.15956e-05	k__Bacteria;p__Cyanobacteria;c__Cyanobacteriia;o__Cyanobacteriales;f__Nostocaceae
ASV1814	0	0	0	4.77304e-05	k__Bacteria;p__Myxococcota;c__Polyangia;o__Polyangiales;f__Sandaracinaceae;g__;s__
ASV1815	0	0	0	0.000143191	k__Bacteria;p__NB1-j;c__;o__;f__;g__;s__
ASV1816	0	0	0	7.15956e-05	k__Bacteria;p__Myxococcota;c__Myxococcia;o__Myxococcales;f__Anaeromyxobacteraceae;g__Anaeromyxobacter
ASV1817	0	0	0	7.15956e-05	k__Bacteria;p__Planctomycetota;c__Phycisphaerae;o__Tepidisphaerales;f__WD2101_soil_group;g__;s__
ASV1818	0	0	0	4.77304e-05	k__Bacteria;p__Proteobacteria;c__Gammaproteobacteria;o__Burkholderiales;f__Comamonadaceae
ASV1819	0	0	0	7.15956e-05	k__Bacteria;p__Chloroflexi;c__Anaerolineae;o__Caldilineales;f__Caldilineaceae;g__;s__
ASV1820	0	0	0	7.15956e-05	k__Bacteria;p__Proteobacteria;c__Gammaproteobacteria;o__Burkholderiales
ASV1821	0	0	0	9.54608e-05	k__Bacteria;p__Actinobacteriota;c__Thermoleophilia;o__Gaiellales;f__Gaiellaceae;g__Gaiella;s__
ASV1822	0	0	0	7.15956e-05	k__Bacteria;p__Acidobacteriota;c__Thermoanaerobaculia;o__Thermoanaerobaculales;f__Thermoanaerobaculaceae;g__Subgroup_10
ASV1823	0	0	0	4.77304e-05	k__Bacteria;p__Nitrospirota;c__Nitrospiria;o__Nitrospirales;f__Nitrospiraceae;g__Nitrospira
ASV1824	0	0	0	4.77304e-05	k__Bacteria;p__Planctomycetota;c__Planctomycetes;o__Pirellulales;f__Pirellulaceae;g__;s__
ASV1825	0	0	0	4.77304e-05	k__Bacteria;p__Cyanobacteria;c__Cyanobacteriia;o__Cyanobacteriales;f__Chroococcidiopsaceae;g__Chroococcidiopsis_PCC_7203;s__Chroococcidiopsis_sp_MMG-6
ASV1826	0	0	0	7.15956e-05	k__Bacteria;p__Chloroflexi;c__Anaerolineae;o__SBR1031;f__A4b;g__;s__
ASV1827	0	0	0	9.54608e-05	k__Bacteria;p__Proteobacteria;c__Gammaproteobacteria;o__unidentified_Gammaproteobacteria;f__unidentified_Gammaproteobacteria;g__Candidatus_Berkiella;s__
ASV1828	0	0	0	7.15956e-05	k__Bacteria;p__Actinobacteriota;c__Thermoleophilia;o__Solirubrobacterales
ASV1829	0	0	0	4.77304e-05	k__Bacteria;p__Bdellovibrionota;c__Oligoflexia;o__Oligoflexales;f__Oligoflexaceae;g__;s__
ASV1830	2.38652e-05	0	0	0	k__Bacteria;p__Firmicutes;c__Clostridia;o__Oscillospirales;f__Oscillospiraceae
ASV1831	0	0	0	7.15956e-05	k__Bacteria;p__Planctomycetota;c__Phycisphaerae;o__mle1-8;f__;g__;s__
ASV1832	0	0	0	9.54608e-05	k__Bacteria;p__Bdellovibrionota;c__Bdellovibrionia;o__Bdellovibrionales;f__Bdellovibrionaceae;g__Bdellovibrio;s__
ASV1833	0	0	0	9.54608e-05	k__Bacteria;p__Proteobacteria;c__Alphaproteobacteria;o__Rickettsiales;f__Mitochondria;g__unidentified_Mitochondria
ASV1834	0	0	0	7.15956e-05	k__Bacteria;p__Planctomycetota;c__Phycisphaerae;o__Tepidisphaerales;f__CPla-3_termite_group;g__;s__
ASV1835	0	0	0	0.000119326	k__Bacteria;p__Planctomycetota;c__Planctomycetes;o__Gemmatales;f__Gemmataceae;g__Gemmata
ASV1836	0	0	0	9.54608e-05	k__Bacteria;p__Chloroflexi;c__Anaerolineae;o__SBR1031
ASV1837	0	0	0	4.77304e-05	k__Bacteria;p__Acidobacteriota;c__Blastocatellia;o__Blastocatellales;f__Blastocatellaceae
ASV1838	0	0	0	0.000143191	k__Bacteria;p__Chloroflexi;c__Anaerolineae;o__SBR1031;f__A4b;g__;s__
ASV1839	0	0	0	4.77304e-05	k__Bacteria
ASV1840	0	0	0	4.77304e-05	k__Bacteria;p__Armatimonadota;c__Fimbriimonadia;o__Fimbriimonadales;f__Fimbriimonadaceae
ASV1841	0	0	0	9.54608e-05	k__Bacteria;p__Proteobacteria;c__Gammaproteobacteria;o__Burkholderiales
ASV1842	0	0	0	4.77304e-05	k__Bacteria;p__Planctomycetota;c__Phycisphaerae;o__Phycisphaerales;f__Phycisphaeraceae;g__AKYG587;s__
ASV1843	0	0	0	4.77304e-05	k__Bacteria;p__Chloroflexi;c__JG30-KF-CM66;o__;f__;g__;s__
ASV1844	0	0	0	4.77304e-05	k__Bacteria;p__Chloroflexi;c__Anaerolineae;o__SBR1031;f__A4b;g__;s__
ASV1845	0	0	0	9.54608e-05	k__Bacteria;p__Planctomycetota;c__Phycisphaerae;o__Phycisphaerales;f__Phycisphaeraceae;g__SM1A02;s__
ASV1846	0	0	0	7.15956e-05	k__Bacteria;p__Patescibacteria;c__Parcubacteria;o__;f__;g__;s__
ASV1847	0	0	0	7.15956e-05	k__Bacteria;p__Verrucomicrobiota;c__Verrucomicrobiae;o__Verrucomicrobiales;f__Rubritaleaceae;g__;s__
ASV1848	0	0	0	7.15956e-05	k__Bacteria;p__Chloroflexi;c__Anaerolineae
ASV1849	0	0	0	4.77304e-05	k__Bacteria
ASV1850	0	0	0	7.15956e-05	k__Bacteria;p__Firmicutes;c__Clostridia;o__Oscillospirales;f__Oscillospiraceae;g__Sporobacter;s__
ASV1851	0	0	0	7.15956e-05	k__Bacteria;p__Gemmatimonadota;c__Gemmatimonadetes;o__Gemmatimonadales;f__Gemmatimonadaceae;g__unidentified_Gemmatimonadaceae;s__Gemmatimonadetes_bacterium_LX87
ASV1852	0	0	0	7.15956e-05	k__Bacteria;p__Myxococcota;c__Polyangia;o__Polyangiales;f__Polyangiaceae;g__Minicystis;s__
ASV1853	0	0	0	7.15956e-05	k__Bacteria;p__Chloroflexi;c__TK10;o__;f__;g__;s__
ASV1854	0	0	0	4.77304e-05	k__Bacteria;p__Cyanobacteria;c__Cyanobacteriia;o__Leptolyngbyales;f__Leptolyngbyaceae;g__JSC-12;s__Leptolyngbya_sp_CR_17M
ASV1855	2.38652e-05	0	0	0	k__Bacteria;p__Bacteroidota;c__Bacteroidia;o__Chitinophagales;f__Saprospiraceae
ASV1856	2.38652e-05	0	0	0	k__Bacteria;p__Firmicutes;c__Clostridia;o__Oscillospirales;f__Ruminococcaceae
ASV1857	4.77304e-05	0	0	0	k__Bacteria;p__Bacteroidota;c__Bacteroidia;o__Bacteroidales;f__Prevotellaceae
ASV1858	2.38652e-05	0	0	0	k__Bacteria;p__Proteobacteria;c__Gammaproteobacteria;o__Burkholderiales
ASV1859	2.38652e-05	0	0	0	k__Bacteria;p__Bacteroidota;c__Bacteroidia;o__Cytophagales;f__Spirosomaceae;g__Emticicia;s__
ASV1860	2.38652e-05	0	0	0	k__Bacteria;p__Proteobacteria;c__Alphaproteobacteria;o__Rickettsiales;f__Rickettsiaceae
ASV1861	2.38652e-05	0	0	0	k__Bacteria;p__Firmicutes;c__Bacilli;o__Erysipelotrichales;f__Erysipelotrichaceae;g__Dubosiella;s__Dubosiella_newyorkensis
ASV1862	2.38652e-05	0	0	0	k__Bacteria;p__Verrucomicrobiota;c__Chlamydiae;o__Chlamydiales;f__Simkaniaceae;g__;s__
ASV1863	2.38652e-05	0	0	0	k__Bacteria;p__Planctomycetota;c__Planctomycetes;o__Planctomycetales;f__Schlesneriaceae;g__;s__
ASV1864	9.54608e-05	0	0	0	k__Bacteria;p__Bacteroidota;c__Bacteroidia;o__Chitinophagales;f__Saprospiraceae
ASV1865	2.38652e-05	0	0	0	k__Bacteria;p__Proteobacteria;c__Gammaproteobacteria;o__Salinisphaerales;f__Solimonadaceae;g__Nevskia
ASV1866	4.77304e-05	0	0	0	k__Bacteria;p__Bacteroidota;c__Bacteroidia;o__Bacteroidales;f__Bacteroidaceae;g__Bacteroides
ASV1867	2.38652e-05	0	0	0	k__Bacteria;p__Bdellovibrionota;c__Oligoflexia;o__0319-6G20
ASV1868	2.38652e-05	0	0	0	k__Bacteria;p__Dependentiae;c__Babeliae;o__Babeliales;f__UBA12409;g__;s__
ASV1869	2.38652e-05	0	0	0	k__Bacteria;p__Firmicutes;c__Clostridia;o__Lachnospirales;f__Lachnospiraceae;g__[Eubacterium]_ventriosum_group;s__
ASV1870	2.38652e-05	0	0	0	k__Bacteria;p__Planctomycetota;c__Planctomycetes;o__Gemmatales;f__Gemmataceae;g__;s__
ASV1871	2.38652e-05	0	0	0	k__Bacteria;p__Firmicutes;c__Bacilli;o__Bacillales;f__Bacillaceae;g__Bacillus
ASV1872	2.38652e-05	0	0	0	k__Bacteria;p__Bacteroidota;c__Bacteroidia;o__Sphingobacteriales;f__env.OPS_17;g__;s__
ASV1873	2.38652e-05	0	0	0	k__Bacteria;p__Proteobacteria;c__Gammaproteobacteria;o__Ga0077536;f__;g__;s__
ASV1874	2.38652e-05	0	0	0	k__Bacteria;p__Firmicutes;c__Clostridia;o__Lachnospirales;f__Lachnospiraceae
ASV1875	4.77304e-05	0	0	0	k__Bacteria;p__Firmicutes;c__Clostridia;o__Lachnospirales;f__Lachnospiraceae
ASV1876	0	0	0	0.000119326	k__Bacteria;p__Proteobacteria;c__Gammaproteobacteria;o__Pseudomonadales;f__Moraxellaceae;g__unidentified_Moraxellaceae;s__gamma_proteobacterium_Y-134
ASV1877	2.38652e-05	0	0	0	k__Bacteria;p__Firmicutes;c__Clostridia;o__Monoglobales;f__Monoglobaceae;g__Monoglobus;s__
ASV1878	2.38652e-05	0	0	0	k__Bacteria;p__Proteobacteria;c__Gammaproteobacteria;o__Methylococcales;f__Methylococcaceae;g__Methyloparacoccus;s__
ASV1879	2.38652e-05	0	0	0	k__Bacteria;p__Firmicutes;c__Clostridia;o__Oscillospirales;f__Oscillospiraceae;g__Oscillibacter
ASV1880	2.38652e-05	0	0	0	k__Bacteria;p__Planctomycetota;c__OM190;o__;f__;g__;s__
ASV1881	0	0	0	4.77304e-05	k__Bacteria;p__Verrucomicrobiota;c__Verrucomicrobiae;o__Chthoniobacterales;f__Chthoniobacteraceae;g__Chthoniobacter;s__
ASV1882	0	0	0	9.54608e-05	k__Bacteria;p__Planctomycetota;c__OM190;o__;f__;g__;s__
ASV1883	0	0	0	9.54608e-05	k__Bacteria;p__Cyanobacteria;c__Cyanobacteriia;o__Cyanobacteriales;f__Nostocaceae
ASV1884	2.38652e-05	0	0	0	k__Bacteria;p__Dependentiae;c__Babeliae;o__Babeliales
ASV1885	0	0	0	7.15956e-05	k__Bacteria;p__Planctomycetota;c__Planctomycetes;o__Pirellulales;f__Pirellulaceae;g__Pirellula;s__
ASV1886	0	0	0	7.15956e-05	k__Bacteria;p__Proteobacteria;c__Alphaproteobacteria;o__Caulobacterales;f__Caulobacteraceae
ASV1887	0	0	0	4.77304e-05	k__Bacteria;p__Proteobacteria;c__Gammaproteobacteria;o__Burkholderiales
ASV1888	0	0	0	9.54608e-05	k__Bacteria;p__Planctomycetota;c__Phycisphaerae;o__Tepidisphaerales;f__WD2101_soil_group;g__;s__
ASV1889	0	0	0	4.77304e-05	k__Bacteria;p__Proteobacteria;c__Alphaproteobacteria;o__Azospirillales;f__Azospirillaceae
ASV1890	0	0	0	9.54608e-05	k__Bacteria;p__Proteobacteria;c__Alphaproteobacteria;o__Sphingomonadales;f__Sphingomonadaceae;g__Sphingomonas
ASV1891	0	0	0	7.15956e-05	k__Bacteria;p__Proteobacteria;c__Alphaproteobacteria;o__Acetobacterales;f__Acetobacteraceae;g__unidentified_Acetobacteraceae;s__Paracraurococcus_sp
ASV1892	0	0	0	9.54608e-05	k__Bacteria;p__Bacteroidota;c__Bacteroidia;o__Chitinophagales;f__Saprospiraceae;g__;s__
ASV1893	2.38652e-05	0	0	0	k__Bacteria;p__Deinococcota;c__Deinococci;o__Deinococcales;f__Deinococcaceae;g__Deinococcus
ASV1894	0	0	0	9.54608e-05	k__Bacteria;p__Cyanobacteria;c__Vampirivibrionia;o__Caenarcaniphilales;f__;g__;s__
ASV1895	0	0	0	9.54608e-05	k__Bacteria;p__Chloroflexi;c__Anaerolineae;o__SBR1031;f__A4b;g__;s__
ASV1896	0	0	0	7.15956e-05	k__Bacteria;p__Cyanobacteria;c__Cyanobacteriia;o__Cyanobacteriales;f__Phormidiaceae;g__Aerosakkonema_Lao26;s__
ASV1897	2.38652e-05	0	0	0	k__Bacteria;p__Planctomycetota;c__OM190;o__unidentified_OM190;f__unidentified_OM190;g__unidentified_OM190;s__planctomycete_A-2
ASV1898	4.77304e-05	0	0	0	k__Bacteria;p__Bacteroidota;c__Bacteroidia;o__Cytophagales;f__Spirosomaceae;g__Emticicia;s__Emticicia_sp_JJ014
ASV1899	2.38652e-05	0	0	0	k__Bacteria;p__Bdellovibrionota;c__Bdellovibrionia;o__Bdellovibrionales;f__Bdellovibrionaceae;g__OM27_clade;s__
ASV1900	2.38652e-05	0	0	0	k__Bacteria;p__Verrucomicrobiota;c__Chlamydiae;o__Chlamydiales;f__Simkaniaceae
ASV1901	2.38652e-05	0	0	0	k__Bacteria;p__Bacteroidota;c__Kapabacteria;o__Kapabacteriales
ASV1902	2.38652e-05	0	0	0	k__Bacteria;p__Bacteroidota;c__Bacteroidia;o__Sphingobacteriales;f__NS11-12_marine_group;g__;s__
ASV1903	0	2.38652e-05	0	0	k__Bacteria
ASV1904	0	0	0	0	k__Bacteria;p__Proteobacteria;c__Gammaproteobacteria
ASV1905	0	0	0	0	k__Bacteria;p__Cyanobacteria;c__Cyanobacteriia;o__Chloroplast;f__unidentified_Chloroplast;g__unidentified_Chloroplast;s__Prochlorales_cyanobacterium_EV-7
ASV1906	0	4.77304e-05	0	0	k__Bacteria
ASV1907	0	0	0	0	k__Bacteria
ASV1908	0	2.38652e-05	0	0	Unassigned
ASV1909	0	0	0	0	k__Bacteria;p__Bdellovibrionota;c__Bdellovibrionia;o__Bacteriovoracales;f__Bacteriovoracaceae;g__Peredibacter
ASV1910	0	2.38652e-05	0	0	k__Bacteria
ASV1911	0	0	0	0	k__Bacteria;p__Planctomycetota;c__Planctomycetes;o__Planctomycetales;f__Rubinisphaeraceae;g__;s__
ASV1912	0	0	0	0	k__Bacteria
ASV1913	0	0	0	0	k__Bacteria;p__Verrucomicrobiota;c__Kiritimatiellae;o__WCHB1-41;f__;g__;s__
ASV1914	0	2.38652e-05	0	0	k__Bacteria
ASV1915	0	0	0	0	k__Bacteria;p__Acidobacteriota;c__Vicinamibacteria;o__Subgroup_17;f__;g__;s__
ASV1916	0	0	0	0	k__Bacteria;p__Bacteroidota;c__Bacteroidia;o__Cytophagales;f__Spirosomaceae;g__Flectobacillus
ASV1917	0	0	0	0	k__Bacteria;p__Proteobacteria;c__Gammaproteobacteria
ASV1918	0	0	0	0	k__Bacteria;p__Cyanobacteria;c__Cyanobacteriia;o__Cyanobacteriales;f__Microcystaceae;g__Snowella_0TU37S04
ASV1919	0	0	0	0	k__Bacteria;p__Proteobacteria;c__Alphaproteobacteria;o__Caedibacterales;f__Caedibacteraceae;g__Caedibacter
ASV1920	0	0	0	0	k__Bacteria;p__Firmicutes;c__Clostridia;o__Oscillospirales;f__UCG-010;g__;s__
ASV1921	0	2.38652e-05	0	0	k__Bacteria;p__Bacteroidota;c__Bacteroidia;o__Chitinophagales;f__37-13;g__;s__
ASV1922	0	2.38652e-05	0	0	k__Bacteria;p__Actinobacteriota;c__Actinobacteria;o__Micrococcales;f__Dermabacteraceae;g__Brachybacterium
ASV1923	0	2.38652e-05	0	0	k__Bacteria;p__Firmicutes;c__Clostridia
ASV1924	0	2.38652e-05	0	0	k__Bacteria;p__Firmicutes;c__Negativicutes;o__Veillonellales-Selenomonadales;f__Veillonellaceae;g__Dialister;s__Dialister_sp_Marseille-P5638
ASV1925	0	2.38652e-05	0	0	k__Bacteria;p__Cyanobacteria;c__Cyanobacteriia;o__Chloroplast;f__unidentified_Chloroplast;g__unidentified_Chloroplast;s__Tetradesmus_obliquus
ASV1926	0	0	0	0	k__Bacteria;p__Firmicutes;c__Bacilli;o__RF39;f__;g__;s__
ASV1927	0	0	0	0	k__Bacteria;p__Firmicutes;c__Clostridia;o__Lachnospirales;f__Defluviitaleaceae;g__Defluviitaleaceae_UCG-011;s__
ASV1928	0	2.38652e-05	0	0	k__Bacteria;p__Bacteroidota;c__Bacteroidia;o__Bacteroidales;f__Muribaculaceae;g__;s__
ASV1929	0	0	0	0	k__Bacteria
ASV1930	0	0	0	0	k__Bacteria;p__Proteobacteria;c__Gammaproteobacteria;o__Xanthomonadales;f__Xanthomonadaceae;g__Stenotrophomonas
ASV1931	0	2.38652e-05	0	0	k__Bacteria;p__Bacteroidota;c__Bacteroidia
ASV1932	2.38652e-05	0	0	0	k__Bacteria;p__Bacteroidota;c__Bacteroidia;o__Bacteroidales;f__Prevotellaceae;g__Prevotellaceae_UCG-001;s__
ASV1933	0	2.38652e-05	0	0	k__Bacteria;p__Proteobacteria;c__Alphaproteobacteria;o__Holosporales;f__Holosporaceae;g__Holospora
ASV1934	0	0	0	0	k__Bacteria;p__Proteobacteria;c__Gammaproteobacteria;o__Burkholderiales
ASV1935	0	0	0	0	k__Bacteria;p__Firmicutes;c__Clostridia;o__Lachnospirales;f__Lachnospiraceae;g__Acetitomaculum;s__
ASV1936	0	0	0	0	k__Bacteria;p__Cyanobacteria;c__Cyanobacteriia;o__Leptolyngbyales;f__Leptolyngbyaceae;g__Leptolyngbya_ANT.L52.2;s__
ASV1937	0	0	0	0	k__Bacteria;p__Armatimonadota;c__Fimbriimonadia;o__Fimbriimonadales;f__Fimbriimonadaceae;g__;s__
ASV1938	0	0	0	0	k__Bacteria;p__Proteobacteria;c__Alphaproteobacteria;o__Micavibrionales;f__;g__;s__
ASV1939	0	0	0	0	k__Bacteria;p__Bacteroidota;c__Bacteroidia;o__Bacteroidales
ASV1940	7.15956e-05	0	0	0	k__Bacteria;p__Proteobacteria;c__Alphaproteobacteria;o__Paracaedibacterales;f__Paracaedibacteraceae;g__;s__
ASV1941	0	0	0	0	k__Bacteria;p__Myxococcota;c__Polyangia;o__Polyangiales;f__Phaselicystidaceae;g__Phaselicystis
ASV1942	0	0	0	0	k__Bacteria;p__Bdellovibrionota;c__Oligoflexia;o__Oligoflexales;f__Oligoflexaceae;g__;s__
ASV1943	0	0	0	0	k__Bacteria;p__Firmicutes;c__Bacilli;o__RF39;f__;g__;s__
ASV1944	0	0	0	0	k__Bacteria;p__Actinobacteriota;c__Coriobacteriia;o__Coriobacteriales;f__Atopobiaceae;g__;s__
ASV1945	7.15956e-05	0	0	0	k__Bacteria;p__Actinobacteriota;c__Acidimicrobiia;o__Microtrichales;f__Microtrichaceae;g__IMCC26207;s__
ASV1946	4.77304e-05	0	0	0	k__Bacteria;p__Actinobacteriota;c__Actinobacteria;o__Actinomycetales;f__Actinomycetaceae;g__Actinomyces;s__Actinomyces_graevenitzii
ASV1947	0	0	0	0	k__Bacteria;p__Spirochaetota;c__Spirochaetia;o__Spirochaetales;f__Spirochaetaceae;g__Treponema
ASV1948	4.77304e-05	0	0	0	k__Bacteria;p__Firmicutes
ASV1949	0	0	0	0	k__Bacteria;p__Proteobacteria;c__Alphaproteobacteria;o__Sphingomonadales;f__Sphingomonadaceae;g__Sphingoaurantiacus
ASV1950	0	0	0	0	k__Bacteria;p__Bacteroidota;c__Bacteroidia;o__Bacteroidales;f__Prevotellaceae;g__Prevotellaceae_UCG-001;s__
ASV1951	0	0	0	0	k__Bacteria;p__Planctomycetota;c__Planctomycetes;o__Pirellulales;f__Pirellulaceae;g__Pirellula
ASV1952	2.38652e-05	0	0	0	k__Bacteria;p__Bacteroidota;c__Bacteroidia;o__Bacteroidales;f__Prevotellaceae;g__Prevotellaceae_NK3B31_group;s__
ASV1953	0	0	0	0	k__Bacteria;p__Firmicutes;c__Clostridia;o__Lachnospirales;f__Lachnospiraceae
ASV1954	2.38652e-05	0	0	0	k__Bacteria;p__Firmicutes;c__Clostridia;o__Oscillospirales;f__Ruminococcaceae
ASV1955	4.77304e-05	0	0	0	k__Bacteria;p__Proteobacteria;c__Alphaproteobacteria;o__Rhodobacterales;f__Rhodobacteraceae;g__Roseovarius
ASV1956	2.38652e-05	0	0	0	k__Bacteria;p__Bacteroidota;c__Bacteroidia;o__Bacteroidales;f__Prevotellaceae
ASV1957	2.38652e-05	0	0	0	k__Bacteria;p__Firmicutes;c__Clostridia;o__Oscillospirales;f__Ruminococcaceae;g__Anaerotruncus;s__Anaerotruncus_colihominis
ASV1958	7.15956e-05	0	0	0	k__Bacteria;p__Bacteroidota;c__Bacteroidia;o__Bacteroidales;f__Prevotellaceae;g__Alloprevotella;s__Prevotellaceae_bacterium_Marseille-P2831
ASV1959	0	0	0	0	k__Bacteria;p__Proteobacteria;c__Gammaproteobacteria;o__Xanthomonadales;f__Rhodanobacteraceae
ASV1960	2.38652e-05	0	0	0	k__Bacteria;p__Proteobacteria;c__Alphaproteobacteria;o__Rhizobiales;f__Xanthobacteraceae
ASV1961	7.15956e-05	0	0	0	k__Bacteria;p__Firmicutes;c__Bacilli;o__RF39;f__;g__;s__
ASV1962	0	2.38652e-05	0	0	k__Bacteria;p__Firmicutes;c__Clostridia;o__Oscillospirales;f__[Eubacterium]_coprostanoligenes_group;g__;s__
ASV1963	0	0	0	0	k__Bacteria;p__Bacteroidota;c__Bacteroidia;o__Bacteroidales;f__Bacteroidaceae;g__Bacteroides;s__Bacteroides_barnesiae
ASV1964	0	0	0	0	k__Bacteria;p__Bacteroidota;c__Bacteroidia;o__Flavobacteriales;f__Flavobacteriaceae;g__Flavobacterium
ASV1965	0	0	4.77304e-05	0	k__Bacteria;p__Verrucomicrobiota;c__Chlamydiae;o__Chlamydiales;f__Parachlamydiaceae
ASV1966	0	0	0	0	k__Bacteria;p__Bacteroidota;c__Bacteroidia;o__Chitinophagales;f__Saprospiraceae;g__;s__
ASV1967	0	0	0	0	k__Bacteria;p__Verrucomicrobiota;c__Kiritimatiellae;o__WCHB1-41;f__;g__;s__
ASV1968	0	0	9.54608e-05	0	k__Bacteria;p__Actinobacteriota;c__Coriobacteriia;o__Coriobacteriales;f__Eggerthellaceae;g__Enterorhabdus;s__
ASV1969	0	0	0	0	k__Bacteria;p__Desulfobacterota;c__Desulfobulbia;o__Desulfobulbales;f__Desulfurivibrionaceae;g__Desulfurivibrio;s__
ASV1970	0	0	0	0	k__Bacteria;p__Bacteroidota;c__Bacteroidia;o__Bacteroidales;f__F082
ASV1971	0	0	0	0	k__Bacteria;p__Bacteroidota;c__Bacteroidia;o__Bacteroidales;f__Rikenellaceae;g__Rikenellaceae_RC9_gut_group;s__
ASV1972	0	0	0	0	k__Bacteria;p__Proteobacteria;c__Gammaproteobacteria
ASV1973	0	0	2.38652e-05	0	k__Bacteria;p__Gemmatimonadota;c__Gemmatimonadetes;o__Gemmatimonadales;f__Gemmatimonadaceae;g__;s__
ASV1974	0	0	0	0	k__Bacteria;p__Actinobacteriota;c__Coriobacteriia;o__Coriobacteriales;f__Atopobiaceae;g__Olsenella
ASV1975	0	0	0	0	k__Bacteria;p__Cyanobacteria;c__Cyanobacteriia;o__Cyanobacteriales;f__Oscillatoriaceae;g__Planktothricoides_SR001;s__
ASV1976	0	0	0	0	k__Bacteria;p__Firmicutes;c__Clostridia;o__Christensenellales;f__Christensenellaceae;g__Christensenellaceae_R-7_group
ASV1977	0	0	2.38652e-05	0	k__Bacteria;p__Planctomycetota;c__Planctomycetes;o__Gemmatales;f__Gemmataceae;g__;s__
ASV1978	0	0	2.38652e-05	0	k__Bacteria;p__Firmicutes;c__Clostridia;o__Lachnospirales;f__Lachnospiraceae;g__Acetitomaculum;s__
ASV1979	0	0	7.15956e-05	0	k__Bacteria;p__Firmicutes;c__Clostridia;o__Oscillospirales;f__Oscillospiraceae
ASV1980	0	0	4.77304e-05	0	k__Bacteria;p__Firmicutes;c__Clostridia;o__Lachnospirales;f__Lachnospiraceae;g__Blautia;s__Lachnospiraceae_bacterium_28-4
ASV1981	0	0	2.38652e-05	0	k__Bacteria;p__Firmicutes;c__Clostridia;o__Monoglobales;f__Monoglobaceae;g__Monoglobus;s__
ASV1982	2.38652e-05	0	0	0	k__Bacteria;p__Patescibacteria;c__Gracilibacteria;o__;f__;g__;s__
ASV1983	0	0	4.77304e-05	0	k__Bacteria;p__Bacteroidota;c__Bacteroidia;o__Chitinophagales;f__Saprospiraceae;g__;s__
ASV1984	0	0	2.38652e-05	0	k__Bacteria;p__Firmicutes;c__Clostridia;o__Lachnospirales;f__Lachnospiraceae;g__Lachnospiraceae_NC2004_group;s__bacterium_NC2004
ASV1985	0	0	0	0	k__Bacteria;p__Firmicutes;c__Clostridia;o__Lachnospirales;f__Lachnospiraceae;g__unidentified_Lachnospiraceae;s__Clostridium_sp_Culture-54
ASV1986	0	0	0	0	k__Bacteria;p__Proteobacteria;c__Gammaproteobacteria;o__Burkholderiales;f__Alcaligenaceae
ASV1987	0	0	2.38652e-05	0	k__Bacteria;p__Actinobacteriota;c__Actinobacteria;o__Micromonosporales;f__Micromonosporaceae;g__Actinoplanes
ASV1988	0	0	2.38652e-05	0	k__Bacteria;p__Firmicutes;c__Clostridia;o__Lachnospirales;f__Lachnospiraceae
ASV1989	0	0	4.77304e-05	0	k__Bacteria;p__Actinobacteriota;c__Actinobacteria;o__Micrococcales;f__Intrasporangiaceae
ASV1990	0	0	0	0	k__Bacteria;p__Firmicutes;c__Clostridia;o__Monoglobales;f__Monoglobaceae;g__Monoglobus;s__
ASV1991	0	0	2.38652e-05	0	k__Bacteria;p__Bacteroidota;c__Bacteroidia;o__Chitinophagales;f__Chitinophagaceae;g__unidentified_Chitinophagaceae;s__Niastella_sp_HME8655
ASV1992	0	0	0	0	k__Bacteria;p__Firmicutes;c__Clostridia;o__Monoglobales;f__Monoglobaceae;g__Monoglobus;s__
ASV1993	0	0	9.54608e-05	0	k__Bacteria;p__Firmicutes;c__Negativicutes;o__Veillonellales-Selenomonadales;f__Veillonellaceae;g__Megasphaera;s__Megasphaera_hexanoica
ASV1994	0	0	9.54608e-05	0	k__Bacteria;p__Proteobacteria;c__Alphaproteobacteria;o__Rhodospirillales;f__unidentified_Rhodospirillales;g__unidentified_Rhodospirillales;s__Azospirillum_sp_47_25
ASV1995	0	2.38652e-05	0	0	k__Bacteria;p__Firmicutes;c__Bacilli;o__RF39;f__;g__;s__
ASV1996	0	0	4.77304e-05	0	k__Bacteria;p__Verrucomicrobiota;c__Verrucomicrobiae;o__Verrucomicrobiales;f__Rubritaleaceae;g__Luteolibacter
ASV1997	0	0	0	0	k__Bacteria;p__Actinobacteriota;c__Thermoleophilia;o__Solirubrobacterales;f__Solirubrobacteraceae
ASV1998	0	4.77304e-05	0	0	k__Bacteria;p__Bacteroidota;c__Bacteroidia;o__Flavobacteriales;f__Weeksellaceae;g__Chryseobacterium;s__Chryseobacterium_piscium
[truncated: 149 more rows]

## Sheet: 18S
#OTU_num	Day1	Day3	Day5	E0	Taxonomy
ASV0	0.987004	0.982083	0.98437	0.00041588	k__Animalia;p__Cnidaria;c__Hydrozoa;o__Limnomedusae;f__unidentified_Limnomedusae;g__unidentified_Limnomedusae;s__Craspedacusta_sowerbii
ASV1	0	0	0.000346566	0.388588	k__Animalia;p__Arthropoda;c__Maxillopoda;o__Calanoida;f__unidentified_Calanoida;g__unidentified_Calanoida
ASV2	0	0	0.000190612	0.182623	k__Animalia;p__Arthropoda;c__Maxillopoda;o__Calanoida;f__unidentified_Calanoida;g__unidentified_Calanoida;s__Arthropoda_environmental_sample
ASV3	0	0	0.000797103	0.134918	k__Animalia;p__Arthropoda;c__Maxillopoda;o__Cyclopoida;f__unidentified_Cyclopoida;g__unidentified_Cyclopoida;s__Mesocyclops_dissimilis
ASV4	0	0	0	0.0313469	k__Animalia;p__Arthropoda;c__Maxillopoda;o__Calanoida;f__unidentified_Calanoida;g__unidentified_Calanoida;s__Pseudodiaptomus_inopinus
ASV5	0	0	0.000190612	0.0223362	k__Animalia;p__Arthropoda;c__Maxillopoda;o__Cyclopoida;f__unidentified_Cyclopoida;g__unidentified_Cyclopoida;s__Mesocyclops_dissimilis
ASV6	0	0	0.000259925	0.0199622	k__Animalia;p__Arthropoda;c__Maxillopoda;o__Cyclopoida;f__unidentified_Cyclopoida;g__unidentified_Cyclopoida
ASV7	0	0	0	0.0192344	k__Animalia;p__Nematozoa;c__Enoplea;o__Triplonchida;f__unidentified_Triplonchida;g__unidentified_Triplonchida;s__Epitobrilus_stefanskii
ASV8	0	0	0	0.0188012	k__Animalia;p__Arthropoda;c__Maxillopoda;o__Calanoida;f__unidentified_Calanoida;g__unidentified_Calanoida;s__Pseudodiaptomus_inopinus
ASV9	0.00334437	0.00337902	0.00313643	0	k__Animalia;p__Cnidaria;c__Hydrozoa;o__Limnomedusae;f__unidentified_Limnomedusae;g__unidentified_Limnomedusae;s__Craspedacusta_sowerbii
ASV10	0	0	0	0.0126843	k__Animalia;p__Arthropoda;c__Maxillopoda;o__Cyclopoida;f__unidentified_Cyclopoida;g__unidentified_Cyclopoida;s__Mesocyclops_dissimilis
ASV11	0	0	0	0.010501	k__Animalia;p__Arthropoda;c__Maxillopoda;o__Calanoida;f__unidentified_Calanoida;g__unidentified_Calanoida;s__Pseudodiaptomus_inopinus
ASV12	0	0	0	0.010345	k__Animalia;p__Nematozoa;c__Enoplea;o__Triplonchida;f__unidentified_Triplonchida;g__unidentified_Triplonchida;s__Epitobrilus_stefanskii
ASV13	0.00216604	0.0018368	0.0012823	0	k__Animalia;p__Cnidaria;c__Hydrozoa;o__Limnomedusae;f__unidentified_Limnomedusae;g__unidentified_Limnomedusae;s__Craspedacusta_sowerbii
ASV14	0.00136894	0.00237398	0.00157688	0	k__Animalia;p__Cnidaria;c__Hydrozoa;o__Limnomedusae;f__unidentified_Limnomedusae;g__unidentified_Limnomedusae;s__Craspedacusta_sowerbii
ASV15	0	0	0	0.0088721	k__Animalia;p__Platyhelminthes;c__Rhabditophora;o__Rhabdocoela;f__unidentified_Rhabdocoela;g__unidentified_Rhabdocoela;s__Gieysztoria_sp_n._4_'indian'
ASV16	0.00145558	0.0018368	0.00147291	0	k__Animalia;p__Cnidaria;c__Hydrozoa;o__Limnomedusae;f__unidentified_Limnomedusae;g__unidentified_Limnomedusae;s__Craspedacusta_sowerbii
ASV17	0.000918401	0.00161153	0.00138627	0	k__Animalia;p__Cnidaria;c__Hydrozoa;o__Limnomedusae;f__unidentified_Limnomedusae;g__unidentified_Limnomedusae;s__Craspedacusta_sowerbii
ASV18	0.00105703	0.00140359	0.000935729	0	k__Animalia;p__Cnidaria;c__Hydrozoa;o__Limnomedusae;f__unidentified_Limnomedusae;g__unidentified_Limnomedusae;s__Craspedacusta_sowerbii
ASV19	0.000554506	0.00270322	0.000173283	0	k__Alveolata;p__Ciliophora;c__Intramacronucleata;o__Conthreep;f__Oligohymenophorea;g__unidentified_Oligohymenophorea;s__Trichodina_hypsilepis
ASV20	0	0	0	0.00526781	k__Animalia;p__Arthropoda;c__Maxillopoda;o__Cyclopoida;f__unidentified_Cyclopoida;g__unidentified_Cyclopoida;s__Microcyclops_varicans
ASV21	0.000849088	0.00121298	0.000797103	0	k__Animalia;p__Cnidaria;c__Hydrozoa;o__Limnomedusae;f__unidentified_Limnomedusae;g__unidentified_Limnomedusae;s__Craspedacusta_sowerbii
ASV22	0	0	0	0.00417613	k__Animalia;p__Rotifera;c__Monogononta;o__Ploimida;f__unidentified_Ploimida;g__unidentified_Ploimida
ASV23	0	0	0	0.00402017	k__Animalia;p__Annelida;c__Clitellata;o__Haplotaxida;f__unidentified_Haplotaxida;g__unidentified_Haplotaxida
ASV24	0	0	0	0.00395086	k__Animalia;p__Arthropoda;c__Maxillopoda;o__Calanoida;f__unidentified_Calanoida;g__unidentified_Calanoida
ASV25	0	0	0	0.00363895	k__Animalia;p__Arthropoda;c__Maxillopoda;o__Cyclopoida;f__unidentified_Cyclopoida;g__unidentified_Cyclopoida
ASV26	0	0	0	0.00332704	k__Animalia;p__Arthropoda;c__Maxillopoda;o__Calanoida;f__unidentified_Calanoida;g__unidentified_Calanoida
ASV27	0	0	3.46566e-05	0.00306711	k__Animalia;p__Arthropoda;c__Maxillopoda;o__Cyclopoida;f__unidentified_Cyclopoida;g__unidentified_Cyclopoida;s__Mesocyclops_dissimilis
ASV28	0	0	0	0.00298047	k__Animalia;p__Rotifera;c__Monogononta;o__Ploimida
ASV29	0.000537178	0.000658476	0.00041588	0	k__Animalia;p__Cnidaria;c__Hydrozoa;o__Limnomedusae;f__unidentified_Limnomedusae;g__unidentified_Limnomedusae;s__Craspedacusta_sowerbii
ASV30	0	0	0	0.0028765	k__Animalia;p__Arthropoda;c__Maxillopoda;o__Calanoida;f__unidentified_Calanoida;g__unidentified_Calanoida
ASV31	0	0	0	0.00273787	k__Animalia;p__Gastrotricha;c__unidentified_Gastrotricha;o__Chaetonotida;f__unidentified_Chaetonotida;g__unidentified_Chaetonotida
ASV32	0	0	0	0.00259925	k__Animalia;p__Arthropoda;c__Maxillopoda;o__Calanoida;f__unidentified_Calanoida;g__unidentified_Calanoida
ASV33	0	0	0	0.00235665	k__Animalia;p__Arthropoda;c__Maxillopoda;o__Cyclopoida;f__unidentified_Cyclopoida;g__unidentified_Cyclopoida
ASV34	0.000450536	0.000554506	0.00031191	0	k__Animalia;p__Cnidaria;c__Hydrozoa;o__Limnomedusae;f__unidentified_Limnomedusae;g__unidentified_Limnomedusae;s__Craspedacusta_sowerbii
ASV35	0	0	0	0.00223535	k__Animalia;p__Rotifera;c__Monogononta;o__Ploimida;f__unidentified_Ploimida;g__unidentified_Ploimida
ASV36	0	0	0	0.00214871	k__Animalia;p__Arthropoda;c__Maxillopoda;o__Cyclopoida;f__unidentified_Cyclopoida;g__unidentified_Cyclopoida;s__Microcyclops_varicans
ASV37	0	0	0	0.00202741	k__Animalia;p__Gastrotricha;c__unidentified_Gastrotricha;o__Chaetonotida;f__;g__;s__
ASV38	0	0	0	0.00201009	k__Animalia;p__Gastrotricha;c__unidentified_Gastrotricha;o__Chaetonotida;f__unidentified_Chaetonotida;g__unidentified_Chaetonotida
ASV39	0	0	0	0.00202741	k__Animalia;p__Arthropoda;c__Maxillopoda
ASV40	0	0	0	0.00197543	k__Animalia;p__Arthropoda;c__Maxillopoda;o__Cyclopoida;f__unidentified_Cyclopoida;g__unidentified_Cyclopoida;s__Mesocyclops_dissimilis
ASV41	0	0	0	0.00192344	k__Animalia;p__Gastrotricha;c__unidentified_Gastrotricha;o__Chaetonotida;f__unidentified_Chaetonotida;g__unidentified_Chaetonotida
ASV42	0	0	0	0.00180215	k__Animalia;p__Arthropoda;c__Insecta;o__Diptera;f__unidentified_Diptera;g__unidentified_Diptera;s__Chironomus_tentans
ASV43	0.000259925	0.00031191	0.000363895	0	k__Animalia;p__Cnidaria;c__Hydrozoa;o__Limnomedusae;f__unidentified_Limnomedusae;g__unidentified_Limnomedusae
ASV44	0	0	0	0.00164619	k__Animalia;p__Arthropoda;c__Maxillopoda;o__Cyclopoida;f__unidentified_Cyclopoida;g__unidentified_Cyclopoida;s__Mesocyclops_dissimilis
ASV45	0	0	0	0.00155955	k__Animalia;p__Rotifera;c__Monogononta;o__Ploimida
ASV46	0	0	0	0.00152489	k__Animalia;p__Arthropoda;c__Maxillopoda;o__Cyclopoida;f__unidentified_Cyclopoida;g__unidentified_Cyclopoida
ASV47	0	0	0	0.00145558	k__Animalia;p__Arthropoda;c__Maxillopoda;o__Cyclopoida;f__unidentified_Cyclopoida;g__unidentified_Cyclopoida
ASV48	0	0	0	0.00142092	k__Animalia;p__Arthropoda;c__Maxillopoda;o__Cyclopoida;f__unidentified_Cyclopoida;g__unidentified_Cyclopoida
ASV49	0	0	0	0.00140359	k__Animalia;p__Arthropoda;c__Maxillopoda;o__Calanoida;f__unidentified_Calanoida;g__unidentified_Calanoida
ASV50	0	0	0	0.00138627	k__Animalia;p__Arthropoda;c__Maxillopoda;o__Calanoida;f__unidentified_Calanoida;g__unidentified_Calanoida
ASV51	0	0	0	0.00126497	k__Animalia;p__Arthropoda;c__Maxillopoda;o__Cyclopoida;f__unidentified_Cyclopoida;g__unidentified_Cyclopoida
ASV52	0	0	0.000710461	0	k__Animalia;p__Cnidaria;c__Hydrozoa;o__Limnomedusae;f__unidentified_Limnomedusae;g__unidentified_Limnomedusae;s__Craspedacusta_sowerbii
ASV53	0	0	0	0.00121298	k__Animalia;p__Arthropoda;c__Maxillopoda;o__Calanoida;f__unidentified_Calanoida;g__unidentified_Calanoida
ASV54	0	0	0	0.00119565	k__Animalia;p__Nematozoa;c__Chromadorea;o__Monhysterida;f__;g__;s__
ASV55	0	0	0	0.00121298	k__Alveolata;p__Ciliophora;c__Postciliodesmatophora;o__Heterotrichea;f__unidentified_Heterotrichea;g__Stentor;s__Stentor_roeselii
ASV56	0	0	0.000658476	0	k__Animalia;p__Arthropoda;c__Maxillopoda;o__Cyclopoida;f__unidentified_Cyclopoida;g__unidentified_Cyclopoida
ASV57	0	0	0	0.00114367	k__Animalia;p__Arthropoda;c__Maxillopoda;o__Calanoida;f__unidentified_Calanoida;g__unidentified_Calanoida;s__Pseudodiaptomus_inopinus
ASV58	0	0	0	0.00105703	k__Animalia;p__Gastrotricha;c__unidentified_Gastrotricha;o__Chaetonotida;f__;g__;s__
ASV59	0	0	0	0.00107436	k__Chloroplastida;p__unidentified_Chloroplastida;c__Chlorophyceae;o__Chlamydomonadales;f__unidentified_Chlamydomonadales
ASV60	0	0	0	0.00105703	k__Animalia;p__Arthropoda;c__Maxillopoda;o__Cyclopoida;f__unidentified_Cyclopoida;g__unidentified_Cyclopoida
ASV61	0	0	0	0.0010397	k__Animalia;p__Arthropoda;c__Maxillopoda;o__Cyclopoida;f__unidentified_Cyclopoida;g__unidentified_Cyclopoida
ASV62	0	0	0	0.00102237	k__Animalia;p__Arthropoda;c__Maxillopoda;o__Harpacticoida;f__unidentified_Harpacticoida;g__unidentified_Harpacticoida
ASV63	0	0	0	0.000953058	k__Animalia;p__Arthropoda;c__Maxillopoda;o__Cyclopoida;f__unidentified_Cyclopoida;g__unidentified_Cyclopoida;s__Mesocyclops_dissimilis
ASV64	0	0	0	0.000953058	k__Animalia;p__Arthropoda;c__Maxillopoda;o__Calanoida;f__unidentified_Calanoida;g__unidentified_Calanoida
ASV65	0	0	0	0.000953058	k__Animalia;p__Rotifera;c__Monogononta;o__Ploimida;f__unidentified_Ploimida;g__unidentified_Ploimida
ASV66	0	0	0	0.000935729	k__Animalia;p__Nematozoa;c__Chromadorea;o__Monhysterida;f__;g__;s__
ASV67	0	0	0	0.000935729	k__Animalia;p__Arthropoda;c__Maxillopoda;o__Calanoida;f__unidentified_Calanoida;g__unidentified_Calanoida
ASV68	0	0	0	0.000901073	k__Animalia;p__Arthropoda;c__Maxillopoda;o__Cyclopoida;f__unidentified_Cyclopoida;g__unidentified_Cyclopoida;s__Mesocyclops_dissimilis
ASV69	0	0	0	0.000901073	k__Animalia;p__Arthropoda;c__Maxillopoda;o__Calanoida;f__unidentified_Calanoida;g__unidentified_Calanoida
ASV70	0	0	0	0.000901073	k__Animalia;p__Arthropoda;c__Maxillopoda;o__Cyclopoida;f__unidentified_Cyclopoida;g__unidentified_Cyclopoida;s__Mesocyclops_dissimilis
ASV71	0	0	0	0.000883744	k__Animalia;p__Arthropoda;c__Maxillopoda;o__Calanoida;f__unidentified_Calanoida;g__unidentified_Calanoida;s__Pseudodiaptomus_inopinus
ASV72	0	0	0	0.000866416	k__Animalia;p__Arthropoda;c__Maxillopoda;o__Calanoida;f__unidentified_Calanoida;g__unidentified_Calanoida
ASV73	0	0	0	0.000849088	k__Animalia;p__Rotifera;c__Bdelloidea;o__Philodinida;f__unidentified_Philodinida;g__unidentified_Philodinida;s__Philodina_megalotrocha
ASV74	0	0	0	0.000831759	k__Animalia;p__Arthropoda;c__Maxillopoda;o__Calanoida;f__unidentified_Calanoida;g__unidentified_Calanoida
ASV75	0	0	0	0.000831759	k__Animalia;p__Arthropoda;c__Maxillopoda;o__Cyclopoida;f__unidentified_Cyclopoida;g__unidentified_Cyclopoida;s__Microcyclops_varicans
ASV76	0	0	0	0.000831759	k__Animalia;p__Arthropoda;c__Maxillopoda;o__Cyclopoida;f__unidentified_Cyclopoida;g__unidentified_Cyclopoida
ASV77	0	0	0	0.000831759	k__Animalia;p__Arthropoda;c__Maxillopoda;o__Calanoida;f__unidentified_Calanoida;g__unidentified_Calanoida
ASV78	0	0	0	0.000797103	k__Chloroplastida;p__unidentified_Chloroplastida;c__Chlorophyceae;o__Sphaeropleales;f__unidentified_Sphaeropleales;g__Radiococcus;s__Radiococcus_polycoccus
ASV79	0	0	0	0.000779774	k__Animalia;p__Rotifera;c__Monogononta;o__Flosculariacea;f__unidentified_Flosculariacea;g__unidentified_Flosculariacea
ASV80	0	0	0	0.000779774	k__Animalia;p__Rotifera;c__Monogononta;o__Ploimida
ASV81	0	0	0	0.000779774	k__Animalia;p__Arthropoda;c__Maxillopoda;o__Cyclopoida;f__unidentified_Cyclopoida;g__unidentified_Cyclopoida;s__Tropocyclops_ishidai
ASV82	0	0	0	0.000762446	k__Animalia;p__Rotifera;c__Monogononta;o__Flosculariacea;f__unidentified_Flosculariacea;g__unidentified_Flosculariacea
ASV83	0	0	0	0.000762446	k__Animalia;p__Gastrotricha;c__unidentified_Gastrotricha;o__Chaetonotida;f__unidentified_Chaetonotida;g__unidentified_Chaetonotida
ASV84	0	0	0	0.000762446	k__Animalia;p__Rotifera;c__Monogononta
ASV85	0	0	0	0.000745118	k__Animalia;p__Gastrotricha;c__unidentified_Gastrotricha;o__Chaetonotida
ASV86	0	0	0	0.000693133	k__Animalia;p__Arthropoda;c__Maxillopoda;o__Cyclopoida;f__unidentified_Cyclopoida;g__unidentified_Cyclopoida
ASV87	0	0	0	0.000693133	k__Animalia;p__Arthropoda;c__Maxillopoda;o__Cyclopoida;f__unidentified_Cyclopoida;g__unidentified_Cyclopoida
ASV88	0	0	0	0.000675804	k__Alveolata;p__Ciliophora;c__Intramacronucleata;o__Conthreep;f__Phyllopharyngea;g__Trochilia;s__Trochilia_petrani
ASV89	0	0	0	0.000641148	k__Alveolata;p__Apicomplexa;c__Conoidasida;o__Gregarinasina;f__Eugregarinorida;g__Gregarina
ASV90	0	0	0	0.000693133	k__Animalia;p__Arthropoda;c__Maxillopoda;o__Cyclopoida;f__unidentified_Cyclopoida;g__unidentified_Cyclopoida
ASV91	0	0	0	0.000641148	k__Animalia;p__Nematozoa;c__Chromadorea;o__Monhysterida;f__;g__;s__
ASV92	0	0	0	0.000641148	k__Animalia;p__Arthropoda;c__Maxillopoda;o__Cyclopoida;f__unidentified_Cyclopoida;g__unidentified_Cyclopoida;s__Mesocyclops_dissimilis
ASV93	0	0	0	0.000641148	k__Animalia;p__Arthropoda;c__Maxillopoda;o__Calanoida;f__unidentified_Calanoida;g__unidentified_Calanoida
ASV94	0	0	0	0.00062382	k__Animalia;p__Arthropoda;c__Maxillopoda;o__Poecilostomatoida;f__unidentified_Poecilostomatoida;g__unidentified_Poecilostomatoida;s__Pseudergasilus_parasiluri
ASV95	0	0	0	0.00062382	k__Animalia;p__Arthropoda;c__Maxillopoda;o__Calanoida;f__unidentified_Calanoida;g__unidentified_Calanoida
ASV96	0	0	0	0.00062382	k__Animalia;p__Arthropoda;c__Maxillopoda;o__Cyclopoida;f__unidentified_Cyclopoida;g__unidentified_Cyclopoida
ASV97	0	0	0	0.000606491	k__Animalia;p__Rotifera;c__Monogononta;o__Ploimida;f__;g__;s__
ASV98	0	0	0	0.00062382	k__Animalia;p__Nematozoa;c__Enoplea;o__Triplonchida;f__unidentified_Triplonchida;g__unidentified_Triplonchida;s__Epitobrilus_stefanskii
ASV99	0	0	0.000329238	0	k__Animalia;p__Cnidaria;c__Hydrozoa;o__Limnomedusae;f__unidentified_Limnomedusae;g__unidentified_Limnomedusae;s__Craspedacusta_sowerbii
ASV100	0	0	0	0.000589163	k__Stramenopiles;p__Diatomea;c__unidentified_Diatomea;o__unidentified_Diatomea;f__Melosirids;g__Aulacoseira;s__Aulacoseira_granulata
ASV101	0	0	0	0.000589163	k__Animalia;p__Gastrotricha;c__unidentified_Gastrotricha;o__Chaetonotida;f__unidentified_Chaetonotida;g__unidentified_Chaetonotida
ASV102	0	0	0	0.000571835	k__Animalia;p__Rotifera;c__Bdelloidea;o__Adinetida;f__;g__;s__
ASV103	0	0	0	0.000571835	k__Animalia;p__Rotifera;c__Monogononta;o__Ploimida
ASV104	0	0	0	0.000537178	k__Animalia;p__Arthropoda;c__Maxillopoda
ASV105	0	0	0	0.00051985	k__Animalia;p__Arthropoda;c__Maxillopoda;o__Calanoida;f__unidentified_Calanoida;g__unidentified_Calanoida
ASV106	0	0	0	0.000502521	k__Alveolata;p__Ciliophora;c__Intramacronucleata;o__Conthreep;f__Phyllopharyngea;g__Heliophrya
ASV107	0	0	0	0.000467865	k__Animalia;p__Rotifera;c__Monogononta;o__Ploimida
ASV108	0	0	0	0.000467865	k__Stramenopiles;p__Bicosoecida;c__unidentified_Bicosoecida;o__unidentified_Bicosoecida;f__unidentified_Bicosoecida;g__Bicosoeca;s__
ASV109	0	0	0	0.000450536	k__Alveolata;p__Ciliophora;c__Intramacronucleata;o__Conthreep;f__Prostomatea;g__Prorodon
ASV110	0	0	0	0.000450536	k__Alveolata;p__Dinoflagellata;c__Dinophyceae
ASV111	0	0	0	0.000433208	k__Alveolata;p__Ciliophora;c__Intramacronucleata;o__Spirotrichea;f__Hypotrichia
ASV112	0	0	0	0.000467865	k__Animalia;p__Arthropoda;c__Maxillopoda;o__Calanoida;f__unidentified_Calanoida;g__unidentified_Calanoida
ASV113	0	0	0	0.000433208	k__Animalia;p__Rotifera;c__Monogononta;o__Flosculariacea;f__unidentified_Flosculariacea;g__unidentified_Flosculariacea
ASV114	0	0	0	0.000433208	k__Animalia;p__Arthropoda;c__Maxillopoda;o__Cyclopoida;f__unidentified_Cyclopoida;g__unidentified_Cyclopoida;s__Mesocyclops_dissimilis
ASV115	0	0	0	0.00041588	k__Animalia;p__Arthropoda;c__Maxillopoda;o__Cyclopoida;f__unidentified_Cyclopoida;g__unidentified_Cyclopoida
ASV116	0	0	0	0.000363895	k__Alveolata;p__Apicomplexa;c__Conoidasida;o__Gregarinasina;f__Eugregarinorida;g__Gregarina
ASV117	0	0	0	0.000363895	k__Animalia;p__Arthropoda;c__Maxillopoda;o__Cyclopoida;f__unidentified_Cyclopoida;g__unidentified_Cyclopoida;s__Microcyclops_varicans
ASV118	0	0	0	0.000363895	k__Animalia;p__Arthropoda;c__Maxillopoda;o__Calanoida;f__unidentified_Calanoida;g__unidentified_Calanoida;s__Pseudodiaptomus_inopinus
ASV119	0	0	0	0.000363895	k__Animalia;p__Arthropoda;c__Branchiopoda;o__Diplostraca;f__unidentified_Diplostraca;g__unidentified_Diplostraca;s__Bosmina_longirostris
ASV120	0	0	0	0.000363895	k__Animalia;p__Arthropoda
ASV121	0	0	0	0.000363895	k__Animalia;p__Nematozoa;c__Enoplea;o__Triplonchida;f__unidentified_Triplonchida;g__unidentified_Triplonchida
ASV122	0	0	0	0.000346566	k__Chloroplastida;p__unidentified_Chloroplastida;c__Chlorophyceae
ASV123	0	0	0	0.000346566	k__Animalia;p__Arthropoda;c__Maxillopoda;o__Cyclopoida;f__unidentified_Cyclopoida;g__unidentified_Cyclopoida
ASV124	0	0	0	0.000346566	k__Fungi;p__Chytridiomycota;c__Chytridiomycetes
ASV125	0	0	0	0.00031191	k__Animalia;p__Arthropoda;c__Branchiopoda;o__Diplostraca;f__unidentified_Diplostraca;g__unidentified_Diplostraca
ASV126	0	0	0	0.00031191	k__Alveolata;p__Ciliophora;c__Intramacronucleata;o__Conthreep;f__Prostomatea
ASV127	0	0	0	0.00031191	k__Animalia;p__Arthropoda;c__Maxillopoda;o__Cyclopoida;f__unidentified_Cyclopoida;g__unidentified_Cyclopoida
ASV128	0	0	0	0.000259925	k__Animalia;p__Arthropoda;c__Maxillopoda;o__Cyclopoida;f__unidentified_Cyclopoida;g__unidentified_Cyclopoida;s__Microcyclops_varicans
ASV129	0	0	0	0.000259925	k__Animalia;p__Arthropoda;c__Maxillopoda;o__Cyclopoida;f__unidentified_Cyclopoida;g__unidentified_Cyclopoida;s__Mesocyclops_dissimilis
ASV130	0	0	0.000155955	0	k__Animalia;p__Cnidaria;c__Hydrozoa;o__Limnomedusae;f__unidentified_Limnomedusae;g__unidentified_Limnomedusae;s__Craspedacusta_sowerbii
ASV131	0	0	0	0.000329238	k__Animalia;p__Arthropoda;c__Maxillopoda;o__Cyclopoida;f__unidentified_Cyclopoida;g__unidentified_Cyclopoida
ASV132	0	0	0	0.000294581	k__Alveolata;p__Ciliophora;c__Intramacronucleata;o__Litostomatea;f__Haptoria
ASV133	0	0	0	0.000259925	k__Animalia;p__Arthropoda;c__Maxillopoda;o__Calanoida;f__unidentified_Calanoida;g__unidentified_Calanoida
ASV134	0	0	0	0.000259925	k__Animalia;p__Arthropoda;c__Maxillopoda
ASV135	0	0	0	0.000242596	k__Chloroplastida;p__unidentified_Chloroplastida;c__Chlorophyceae;o__Chlamydomonadales;f__unidentified_Chlamydomonadales
ASV136	0	0	0	0.000242596	k__Animalia;p__Arthropoda;c__Branchiopoda;o__Diplostraca;f__unidentified_Diplostraca;g__unidentified_Diplostraca
ASV137	0	0	0	0.000242596	k__Animalia;p__Arthropoda;c__Maxillopoda;o__Cyclopoida;f__unidentified_Cyclopoida;g__unidentified_Cyclopoida
ASV138	0	0	0	0.000242596	k__Alveolata;p__Ciliophora;c__Intramacronucleata;o__Conthreep;f__Prostomatea;g__Prorodon;s__Prorodon_teres
ASV139	0	0	0	0.000242596	k__Fungi;p__Ascomycota;c__Sordariomycetes;o__Xylariales;f__Apiosporaceae;g__Arthrinium
ASV140	0	0	0	0.000242596	k__Animalia;p__Arthropoda
ASV141	0	0	0	0.000225268	k__Fungi;p__Chytridiomycota
ASV142	0	0	0	0.000277253	Unassigned
ASV143	0	0	0	0.00020794	k__Animalia;p__Arthropoda;c__Maxillopoda;o__Cyclopoida;f__unidentified_Cyclopoida;g__unidentified_Cyclopoida
ASV144	0	0	0	0.00020794	k__Animalia;p__Arthropoda;c__Maxillopoda;o__Cyclopoida;f__unidentified_Cyclopoida;g__unidentified_Cyclopoida;s__Microcyclops_varicans
ASV145	0	0	0	0.00020794	k__Fungi;p__Ascomycota;c__Dothideomycetes;o__Pleosporales
ASV146	0	0	0	0.00020794	k__Animalia;p__Arthropoda;c__Maxillopoda;o__Calanoida;f__unidentified_Calanoida;g__unidentified_Calanoida
ASV147	0	0	0	0.00020794	k__Animalia;p__Arthropoda;c__Maxillopoda;o__Cyclopoida;f__unidentified_Cyclopoida;g__unidentified_Cyclopoida;s__Mesocyclops_dissimilis
ASV148	0	0	0	0.00020794	k__Animalia;p__Arthropoda;c__Maxillopoda
ASV149	0	0	0	0.00020794	k__Animalia
ASV150	0	0	0	0.00020794	k__Animalia;p__Arthropoda
ASV151	0	0	0	0.00020794	k__Alveolata;p__Dinoflagellata;c__Dinophyceae;o__Gonyaulacales;f__unidentified_Gonyaulacales;g__Ceratium;s__Ceratium_furcoides
ASV152	0	0	0	0.00020794	k__Chloroplastida;p__unidentified_Chloroplastida;c__Chlorophyceae;o__Sphaeropleales;f__unidentified_Sphaeropleales;g__Desmodesmus
ASV153	0	0	0	0.000190612	k__Animalia;p__Arthropoda;c__Maxillopoda
ASV154	0	0	0	0.000190612	k__Animalia;p__Nematozoa;c__Chromadorea;o__Monhysterida;f__;g__;s__
ASV155	0	0	0	0.000190612	k__Alveolata;p__Ciliophora;c__Intramacronucleata;o__Conthreep;f__Prostomatea;g__Prorodon
ASV156	0	0	0	0.000190612	k__Animalia;p__Arthropoda;c__Maxillopoda
ASV157	0	0	0	0.000190612	k__Animalia;p__Rotifera;c__Bdelloidea;o__Adinetida
ASV158	0	0	0	0.000190612	Unassigned
ASV159	0	0	0	0.000190612	k__Stramenopiles;p__Peronosporomycetes
ASV160	0	0	0	0.000190612	k__Alveolata;p__Ciliophora;c__Intramacronucleata;o__Conthreep;f__Colpodea
ASV161	0	0	0	0.000155955	k__Rhizaria;p__Cercozoa;c__unidentified_Cercozoa;o__unidentified_Cercozoa;f__unidentified_Cercozoa;g__Pseudodifflugia;s__Pseudodifflugia_cf._gracilis
ASV162	0	0	0	0.000155955	k__Amoebozoa;p__Centrohelida;c__unidentified_Centrohelida;o__unidentified_Centrohelida;f__H15-6;g__unidentified_H15-6;s__Choanocystis_symna
ASV163	0	0	0	0.000155955	k__Animalia;p__Nematozoa;c__Chromadorea;o__Monhysterida
ASV164	0	0	0	0.000173283	k__Animalia;p__Arthropoda;c__Maxillopoda;o__Cyclopoida;f__unidentified_Cyclopoida;g__unidentified_Cyclopoida
ASV165	0	0	0	0.000173283	Unassigned
ASV166	0	0	0	0.000173283	k__Animalia;p__Nematozoa;c__Enoplea;o__Triplonchida;f__unidentified_Triplonchida;g__unidentified_Triplonchida;s__Epitobrilus_stefanskii
ASV167	0	0	0	0.000155955	k__Animalia;p__Arthropoda;c__Maxillopoda;o__Calanoida;f__unidentified_Calanoida;g__unidentified_Calanoida;s__Pseudodiaptomus_inopinus
ASV168	0	0	0	0.000155955	k__Animalia;p__Arthropoda;c__Maxillopoda;o__Cyclopoida;f__unidentified_Cyclopoida;g__unidentified_Cyclopoida
ASV169	0	0	0	0.000155955	k__Animalia;p__Arthropoda;c__Maxillopoda;o__Calanoida;f__unidentified_Calanoida;g__unidentified_Calanoida
ASV170	0	0	0	0.000155955	k__Animalia;p__Arthropoda;c__Maxillopoda;o__Cyclopoida;f__unidentified_Cyclopoida;g__unidentified_Cyclopoida
ASV171	0	0	0	0.000155955	k__Animalia;p__Arthropoda;c__Maxillopoda;o__Calanoida;f__unidentified_Calanoida;g__unidentified_Calanoida
ASV172	0	0	0	0.000155955	k__Animalia;p__Arthropoda;c__Maxillopoda;o__Calanoida;f__unidentified_Calanoida;g__unidentified_Calanoida;s__Arthropoda_environmental_sample
ASV173	0	0	0	0.000155955	k__Rhizaria;p__Cercozoa;c__unidentified_Cercozoa;o__unidentified_Cercozoa;f__unidentified_Cercozoa;g__Lecythium;s__
ASV174	0	0	0	0.000138627	k__Animalia;p__Arthropoda;c__Maxillopoda;o__Cyclopoida;f__unidentified_Cyclopoida;g__unidentified_Cyclopoida;s__Tropocyclops_ishidai
ASV175	0	0	0	0.000138627	k__Animalia;p__Rotifera;c__Monogononta;o__Ploimida;f__unidentified_Ploimida;g__unidentified_Ploimida
ASV176	0	0	0	0.000138627	k__Animalia;p__Arthropoda;c__Maxillopoda;o__Cyclopoida;f__unidentified_Cyclopoida;g__unidentified_Cyclopoida
ASV177	0	0	0	0.000138627	k__Animalia;p__Arthropoda;c__Maxillopoda
ASV178	0	0	0	0.000138627	k__Animalia;p__Arthropoda;c__Maxillopoda;o__Calanoida;f__unidentified_Calanoida;g__unidentified_Calanoida;s__Arthropoda_environmental_sample
ASV179	0	0	0	0.000138627	k__Animalia;p__Arthropoda;c__Maxillopoda;o__Cyclopoida;f__unidentified_Cyclopoida;g__unidentified_Cyclopoida;s__Mesocyclops_dissimilis
ASV180	0	0	0	0.000138627	k__Animalia;p__Rotifera;c__Monogononta;o__Ploimida;f__unidentified_Ploimida;g__unidentified_Ploimida
ASV181	0	0	0	0.000138627	k__Chloroplastida;p__unidentified_Chloroplastida;c__Chlorophyceae;o__Oedogoniales;f__unidentified_Oedogoniales;g__Oedogonium
ASV182	0	0	0	0.00010397	k__Stramenopiles;p__Bicosoecida;c__unidentified_Bicosoecida;o__unidentified_Bicosoecida;f__unidentified_Bicosoecida;g__Bicosoeca;s__
ASV183	0	0	0	0.00010397	k__Rhizaria;p__Cercozoa;c__unidentified_Cercozoa;o__unidentified_Cercozoa;f__unidentified_Cercozoa;g__Pseudodifflugia;s__Pseudodifflugia_cf._gracilis
ASV184	0	0	0	0.00010397	k__Animalia;p__Arthropoda;c__Maxillopoda;o__Calanoida;f__unidentified_Calanoida;g__unidentified_Calanoida
ASV185	0	0	0	0.000138627	k__Stramenopiles;p__Diatomea;c__Mediophyceae;o__unidentified_Mediophyceae;f__unidentified_Mediophyceae;g__Thalassiosira
ASV186	0	0	0	0.000121298	k__Animalia;p__Arthropoda;c__Maxillopoda;o__Calanoida;f__unidentified_Calanoida;g__unidentified_Calanoida
ASV187	0	0	0	0.00010397	k__Animalia;p__Arthropoda;c__Maxillopoda;o__Cyclopoida;f__unidentified_Cyclopoida;g__unidentified_Cyclopoida
ASV188	0	0	0	0.000138627	k__Animalia;p__Arthropoda;c__Maxillopoda;o__Cyclopoida;f__unidentified_Cyclopoida;g__unidentified_Cyclopoida
ASV189	0	0	0	0.000121298	k__Animalia;p__Arthropoda;c__Maxillopoda;o__Cyclopoida;f__unidentified_Cyclopoida;g__unidentified_Cyclopoida
ASV190	0	0	0	0.000138627	k__Animalia;p__Arthropoda;c__Maxillopoda;o__Cyclopoida;f__unidentified_Cyclopoida;g__unidentified_Cyclopoida;s__Mesocyclops_dissimilis
ASV191	0	0	0	0.000121298	k__Animalia;p__Rotifera;c__Monogononta
ASV192	0	0	0	0.000173283	k__Animalia;p__Arthropoda;c__Maxillopoda;o__Calanoida;f__unidentified_Calanoida;g__unidentified_Calanoida
ASV193	0	0	0	0.000121298	k__Chloroplastida;p__unidentified_Chloroplastida;c__Chlorophyceae;o__Sphaeropleales;f__unidentified_Sphaeropleales;g__Ankistrodesmus
ASV194	0	0	5.1985e-05	0	k__Animalia;p__Cnidaria;c__Hydrozoa;o__Limnomedusae;f__unidentified_Limnomedusae;g__unidentified_Limnomedusae
ASV195	0	0	0	0.000121298	k__Rhizaria;p__Cercozoa;c__;o__;f__;g__;s__
ASV196	0	0	0	0.000121298	k__Animalia;p__Echinodermata;c__Ophiuroidea;o__unidentified_Ophiuroidea;f__unidentified_Ophiuroidea;g__unidentified_Ophiuroidea
ASV197	0	0	0	0.00010397	Unassigned
ASV198	0	0	0	0.000138627	k__Fungi;p__Ascomycota;c__Eurotiomycetes;o__Eurotiales
ASV199	0	0	0	0.00010397	k__Fungi;p__Chytridiomycota;c__Chytridiomycetes
ASV200	0	0	0	0.00010397	k__Animalia;p__Rotifera;c__Bdelloidea;o__Philodinida;f__unidentified_Philodinida;g__unidentified_Philodinida;s__Philodina_megalotrocha
ASV201	0	0	0	0.00010397	k__Animalia;p__Arthropoda;c__Maxillopoda;o__Cyclopoida;f__unidentified_Cyclopoida;g__unidentified_Cyclopoida
ASV202	0	0	0	0.00010397	k__Animalia;p__Rotifera;c__Monogononta
ASV203	0	0	0	0.00010397	k__Animalia;p__Arthropoda;c__Maxillopoda;o__Cyclopoida;f__unidentified_Cyclopoida;g__unidentified_Cyclopoida;s__Mesocyclops_dissimilis
ASV204	0	0	0	0.00010397	k__Amoebozoa;p__unidentified_Amoebozoa;c__Tubulinea;o__Echinamoebida;f__unidentified_Echinamoebida;g__unidentified_Echinamoebida;s__Cenchrus_americanus
ASV205	0	0	0	0.00010397	k__Alveolata;p__Ciliophora;c__Intramacronucleata;o__Conthreep;f__Phyllopharyngea;g__Trithigmostoma;s__Trithigmostoma_steini
ASV206	0	0	0	0.00010397	k__Stramenopiles;p__Diatomea;c__Mediophyceae;o__unidentified_Mediophyceae;f__unidentified_Mediophyceae;g__Thalassiosira
ASV207	0	0	0	0.00010397	k__Alveolata;p__Ciliophora;c__Intramacronucleata;o__Conthreep;f__Oligohymenophorea;g__Frontonia;s__Frontonia_pusilla
ASV208	0	0	0	6.93133e-05	k__Animalia;p__Nematozoa;c__Chromadorea;o__Monhysterida;f__;g__;s__
ASV209	0	0	0	0.00010397	k__Animalia;p__Arthropoda;c__Maxillopoda;o__Calanoida;f__unidentified_Calanoida;g__unidentified_Calanoida
ASV210	0	0	0	6.93133e-05	k__Animalia;p__Arthropoda;c__Maxillopoda
ASV211	0	0	0	6.93133e-05	k__Chloroplastida;p__unidentified_Chloroplastida;c__Chlorophyceae;o__Sphaeropleales;f__unidentified_Sphaeropleales;g__Pseudopediastrum;s__
ASV212	0	0	0	0.000121298	k__Animalia;p__Arthropoda;c__Maxillopoda;o__Cyclopoida;f__unidentified_Cyclopoida;g__unidentified_Cyclopoida
ASV213	0	0	0	8.66416e-05	k__Chloroplastida;p__unidentified_Chloroplastida
ASV214	0	0	0	8.66416e-05	k__Rhizaria;p__Cercozoa
ASV215	0	0	0	8.66416e-05	k__Alveolata;p__Ciliophora;c__Intramacronucleata;o__Spirotrichea;f__Hypotrichia;g__Oxytricha;s__Stichotrichia_sp
ASV216	0	0	0	6.93133e-05	k__Fungi;p__Chytridiomycota;c__Chytridiomycetes;o__Rhizophydiales
ASV217	0	0	0	6.93133e-05	k__Animalia;p__Arthropoda;c__Maxillopoda;o__Cyclopoida;f__unidentified_Cyclopoida;g__unidentified_Cyclopoida
ASV218	0	0	0	8.66416e-05	k__Animalia;p__Arthropoda;c__Maxillopoda;o__Calanoida;f__unidentified_Calanoida;g__unidentified_Calanoida
ASV219	0	0	0	8.66416e-05	k__Animalia;p__Gastrotricha;c__unidentified_Gastrotricha;o__Chaetonotida;f__unidentified_Chaetonotida;g__unidentified_Chaetonotida
ASV220	0	0	0	8.66416e-05	k__Animalia;p__Arthropoda;c__Maxillopoda;o__Cyclopoida;f__unidentified_Cyclopoida;g__unidentified_Cyclopoida;s__Microcyclops_varicans
ASV221	0	0	0	8.66416e-05	k__Animalia;p__Arthropoda;c__Maxillopoda;o__Calanoida;f__unidentified_Calanoida;g__unidentified_Calanoida
ASV222	0	0	0	0.00010397	k__Alveolata;p__Ciliophora;c__Postciliodesmatophora;o__Heterotrichea;f__unidentified_Heterotrichea;g__unidentified_Heterotrichea;s__Condylostomides_sp_SLS-2007
ASV223	0	0	0	0.00010397	k__Stramenopiles;p__Diatomea;c__Mediophyceae;o__unidentified_Mediophyceae;f__unidentified_Mediophyceae
ASV224	0	0	0	8.66416e-05	k__Animalia;p__Annelida;c__Clitellata;o__Haplotaxida;f__unidentified_Haplotaxida;g__unidentified_Haplotaxida
ASV225	0	0	0	8.66416e-05	k__Chloroplastida;p__unidentified_Chloroplastida
ASV226	0	0	5.1985e-05	0	k__Animalia;p__Cnidaria;c__Hydrozoa;o__Limnomedusae;f__unidentified_Limnomedusae;g__unidentified_Limnomedusae
ASV227	0	0	0	6.93133e-05	k__Chloroplastida;p__unidentified_Chloroplastida;c__Chlorophyceae;o__Chlamydomonadales;f__unidentified_Chlamydomonadales;g__Phacotus
ASV228	0	0	0	6.93133e-05	k__Alveolata;p__Dinoflagellata;c__Dinophyceae
ASV229	0	0	0	8.66416e-05	k__Rhizaria;p__Cercozoa
ASV230	0	0	0	6.93133e-05	k__Animalia;p__Arthropoda;c__Maxillopoda;o__Cyclopoida;f__unidentified_Cyclopoida;g__unidentified_Cyclopoida;s__Mesocyclops_dissimilis
ASV231	0	0	0	6.93133e-05	k__Animalia;p__Arthropoda;c__Maxillopoda;o__Calanoida;f__unidentified_Calanoida;g__unidentified_Calanoida
ASV232	0	0	0	6.93133e-05	k__Rhizaria;p__Cercozoa;c__Glissomonadida;o__unidentified_Glissomonadida;f__unidentified_Glissomonadida;g__Bodomorpha;s__
ASV233	0	0	0	6.93133e-05	k__Alveolata;p__Dinoflagellata;c__Dinophyceae
ASV234	0	0	0	6.93133e-05	k__Animalia;p__Arthropoda;c__Maxillopoda;o__Calanoida;f__unidentified_Calanoida;g__unidentified_Calanoida
ASV235	0	0	0	6.93133e-05	k__Animalia;p__Arthropoda
ASV236	0	0	0	6.93133e-05	k__Animalia;p__Arthropoda;c__Maxillopoda;o__Calanoida;f__unidentified_Calanoida;g__unidentified_Calanoida
ASV237	0	0	0	6.93133e-05	k__Animalia;p__Arthropoda;c__Maxillopoda;o__Calanoida;f__unidentified_Calanoida;g__unidentified_Calanoida
ASV238	0	0	0	6.93133e-05	k__Animalia;p__Arthropoda;c__Maxillopoda;o__Cyclopoida;f__unidentified_Cyclopoida;g__unidentified_Cyclopoida
ASV239	0	0	0	6.93133e-05	k__Animalia;p__Arthropoda;c__Maxillopoda;o__Calanoida;f__unidentified_Calanoida;g__unidentified_Calanoida;s__Pseudodiaptomus_inopinus
ASV240	0	0	0	6.93133e-05	k__Animalia;p__Annelida;c__Clitellata;o__Haplotaxida;f__unidentified_Haplotaxida;g__unidentified_Haplotaxida;s__Aeolosoma_viride
ASV241	0	0	0	6.93133e-05	k__Chloroplastida;p__unidentified_Chloroplastida;c__Chlorophyceae;o__Sphaeropleales;f__unidentified_Sphaeropleales;g__Pseudomuriella;s__Pseudomuriella_sp_Itas_9/21_14-1d
ASV242	0	0	0	6.93133e-05	k__Chloroplastida;p__unidentified_Chloroplastida;c__Chlorophyceae;o__Sphaeropleales;f__unidentified_Sphaeropleales
ASV243	0	0	0	6.93133e-05	k__Amoebozoa;p__Centrohelida;c__unidentified_Centrohelida;o__unidentified_Centrohelida;f__H15-6;g__unidentified_H15-6;s__Choanocystis_symna
ASV244	0	0	0	6.93133e-05	k__Alveolata;p__Ciliophora;c__Intramacronucleata;o__Conthreep;f__Oligohymenophorea;g__Telotrochidium
ASV245	0	0	0	6.93133e-05	k__Fungi;p__Cryptomycota;c__;o__;f__;g__;s__
ASV246	0	0	0	6.93133e-05	k__Chloroplastida;p__Phragmoplastophyta;c__Embryophyta;o__Malvales;f__unidentified_Malvales
ASV247	0	0	0	6.93133e-05	k__Stramenopiles;p__unidentified_Stramenopiles;c__Eustigmatophyceae;o__Eustigmatales;f__unidentified_Eustigmatales;g__unidentified_Eustigmatales;s__Eustigmatophyceae_sp_Tow_9/21_P-2w
ASV248	0	0	0	6.93133e-05	k__Stramenopiles;p__unidentified_Stramenopiles;c__Chrysophyceae;o__Chromulinales;f__unidentified_Chromulinales;g__Poteriospumella;s__Spumella-like_flagellate_JBC07
ASV249	0	0	0	6.93133e-05	k__Chloroplastida;p__unidentified_Chloroplastida;c__Chlorophyceae
ASV250	0	0	0	6.93133e-05	k__Alveolata;p__Ciliophora;c__Intramacronucleata;o__Conthreep;f__Oligohymenophorea;g__Paramecium;s__Paramecium_polycaryum
ASV251	0	0	0	6.93133e-05	k__Chloroplastida;p__Phragmoplastophyta;c__unidentified_Phragmoplastophyta;o__Zygnematales;f__unidentified_Zygnematales;g__Spirogyra;s__Spirogyra_occidentalis
ASV252	0	0	0	6.93133e-05	k__Chloroplastida;p__unidentified_Chloroplastida;c__Chlorophyceae;o__unidentified_Chlorophyceae;f__unidentified_Chlorophyceae;g__unidentified_Chlorophyceae;s__Chlamydomonadaceae_sp_Pic_6/3_P-1d
ASV253	0	0	0	6.93133e-05	k__Alveolata;p__Ciliophora;c__Intramacronucleata;o__Conthreep;f__Prostomatea;g__Levicoleps;s__Levicoleps_taehwae
ASV254	0	0	0	6.93133e-05	k__Chloroplastida;p__Phragmoplastophyta;c__unidentified_Phragmoplastophyta;o__Desmidiales;f__unidentified_Desmidiales
ASV255	0	0	0	6.93133e-05	Unassigned
ASV256	0	0	0	6.93133e-05	Unassigned
ASV257	0	0	0	6.93133e-05	k__Amoebozoa;p__unidentified_Amoebozoa;c__Tubulinea;o__unidentified_Tubulinea;f__unidentified_Tubulinea;g__BOLA868;s__
ASV258	0	0	0	6.93133e-05	k__Cryptophyceae;p__unidentified_Cryptophyceae;c__unidentified_Cryptophyceae;o__Cryptomonadales;f__unidentified_Cryptomonadales;g__unidentified_Cryptomonadales;s__Rhodomonas_sp_KMMCC_574
ASV259	0	0	0	5.1985e-05	k__Animalia;p__Arthropoda;c__Maxillopoda;o__Calanoida;f__unidentified_Calanoida;g__unidentified_Calanoida;s__Pseudodiaptomus_inopinus
ASV260	0	0	0	5.1985e-05	k__Fungi;p__Chytridiomycota;c__Chytridiomycetes
ASV261	0	0	0	5.1985e-05	k__Animalia;p__Arthropoda;c__Maxillopoda;o__Calanoida;f__unidentified_Calanoida;g__unidentified_Calanoida;s__Pseudodiaptomus_inopinus
ASV262	0	0	0	5.1985e-05	k__Stramenopiles;p__Labyrinthulomycetes;c__unidentified_Labyrinthulomycetes;o__unidentified_Labyrinthulomycetes;f__unidentified_Labyrinthulomycetes;g__Sorodiplophrys;s__
ASV263	0	0	0	5.1985e-05	k__Fungi;p__Ascomycota
ASV264	0	0	0	5.1985e-05	k__Animalia
ASV265	0	0	0	5.1985e-05	k__Stramenopiles;p__Bicosoecida;c__unidentified_Bicosoecida;o__unidentified_Bicosoecida;f__unidentified_Bicosoecida;g__Bicosoeca;s__
ASV266	0	0	0	5.1985e-05	k__Stramenopiles;p__Peronosporomycetes;c__unidentified_Peronosporomycetes;o__unidentified_Peronosporomycetes;f__unidentified_Peronosporomycetes
ASV267	0	0	0	5.1985e-05	k__Alveolata;p__Dinoflagellata;c__Dinophyceae
ASV268	0	0	0	5.1985e-05	k__Animalia;p__Arthropoda;c__Maxillopoda;o__Cyclopoida;f__unidentified_Cyclopoida;g__unidentified_Cyclopoida;s__Mesocyclops_dissimilis
ASV269	0	0	0	5.1985e-05	k__Animalia;p__Arthropoda;c__Maxillopoda;o__Cyclopoida;f__unidentified_Cyclopoida;g__unidentified_Cyclopoida
ASV270	0	0	0	5.1985e-05	k__Animalia;p__Rotifera;c__Monogononta;o__Ploimida;f__unidentified_Ploimida;g__unidentified_Ploimida
ASV271	0	0	0	5.1985e-05	k__Animalia;p__Arthropoda;c__Maxillopoda;o__Calanoida;f__unidentified_Calanoida;g__unidentified_Calanoida
ASV272	0	0	0	5.1985e-05	k__Animalia;p__Arthropoda;c__Maxillopoda;o__Calanoida;f__unidentified_Calanoida;g__unidentified_Calanoida
ASV273	0	0	0	5.1985e-05	k__Animalia;p__Arthropoda;c__Maxillopoda;o__Cyclopoida;f__unidentified_Cyclopoida;g__unidentified_Cyclopoida;s__Mesocyclops_dissimilis
ASV274	0	0	0	5.1985e-05	k__Chloroplastida;p__unidentified_Chloroplastida;c__Chlorophyceae;o__Chlamydomonadales;f__unidentified_Chlamydomonadales;g__Polytoma;s__Polytoma_oviforme
ASV275	0	0	0	5.1985e-05	k__Stramenopiles;p__Peronosporomycetes;c__unidentified_Peronosporomycetes;o__unidentified_Peronosporomycetes;f__unidentified_Peronosporomycetes
ASV276	0	0	0	5.1985e-05	k__Rhizaria;p__Cercozoa;c__unidentified_Cercozoa;o__unidentified_Cercozoa;f__unidentified_Cercozoa
ASV277	3.46566e-05	0	0	0	k__Alveolata;p__Ciliophora;c__Intramacronucleata;o__Spirotrichea;f__Hypotrichia
ASV278	0	0	0	5.1985e-05	k__Chloroplastida;p__unidentified_Chloroplastida;c__Chlorophyceae
ASV279	0	0	0	5.1985e-05	Unassigned
ASV280	0	0	0	5.1985e-05	k__Fungi;p__Chytridiomycota
ASV281	0	3.46566e-05	0	0	k__Animalia;p__Arthropoda;c__Maxillopoda;o__Cyclopoida;f__unidentified_Cyclopoida;g__unidentified_Cyclopoida;s__Microcyclops_varicans
ASV282	0	0	0	5.1985e-05	Unassigned
ASV283	0	0	0	5.1985e-05	Unassigned
ASV284	0	0	0	5.1985e-05	k__Alveolata;p__Ciliophora;c__Intramacronucleata;o__Conthreep;f__Oligohymenophorea;g__unidentified_Oligohymenophorea;s__Vorticellides_sp_2_MD-2012
ASV285	0	0	0	5.1985e-05	Unassigned
ASV286	0	0	0	5.1985e-05	k__Eukaryota;p__unidentified_Eukaryota;c__Filasterea;o__Ministeriida;f__Capsasporidae;g__AT4-11;s__
ASV287	0	0	0	5.1985e-05	k__Amoebozoa;p__unidentified_Amoebozoa;c__Tubulinea
ASV288	0	0	0	5.1985e-05	k__Alveolata;p__Ciliophora;c__Postciliodesmatophora;o__Heterotrichea;f__unidentified_Heterotrichea;g__Stentor;s__Stentor_sp_NMF-2012
ASV289	0	0	0	5.1985e-05	k__Animalia;p__Arthropoda;c__Ellipura;o__Collembola;f__unidentified_Collembola;g__unidentified_Collembola;s__Sminthurides_aquaticus
ASV290	0	0	0	5.1985e-05	k__Amoebozoa;p__unidentified_Amoebozoa;c__Discosea;o__;f__;g__;s__
ASV291	0	0	0	5.1985e-05	k__Eukaryota;p__unidentified_Eukaryota;c__Choanoflagellida;o__unidentified_Choanoflagellida;f__Salpingoecidae;g__;s__
ASV292	0	0	0	5.1985e-05	k__Animalia;p__Arthropoda;c__Maxillopoda;o__Calanoida;f__unidentified_Calanoida;g__unidentified_Calanoida
ASV293	0	0	0	5.1985e-05	k__Rhizaria;p__Cercozoa;c__;o__;f__;g__;s__
ASV294	0	0	0	5.1985e-05	k__Rhizaria;p__Cercozoa;c__Imbricatea;o__unidentified_Imbricatea;f__Euglyphida;g__Euglypha
ASV295	0	0	0	3.46566e-05	k__Animalia
ASV296	0	0	0	1.73283e-05	k__Fungi;p__Chytridiomycota
ASV297	0	0	0	3.46566e-05	k__Animalia;p__Arthropoda;c__Maxillopoda;o__Calanoida;f__unidentified_Calanoida;g__unidentified_Calanoida
ASV298	0	0	0	1.73283e-05	k__Animalia
ASV299	0	0	0	1.73283e-05	k__Chloroplastida;p__unidentified_Chloroplastida;c__Chlorophyceae;o__Chlamydomonadales;f__unidentified_Chlamydomonadales;g__Chlamydomonas;s__Chlamydomonas_sp_CCAP_11/158
ASV300	0	0	0	5.1985e-05	k__Chloroplastida
ASV301	0	0	0	1.73283e-05	k__Amoebozoa;p__unidentified_Amoebozoa;c__Tubulinea;o__unidentified_Tubulinea;f__unidentified_Tubulinea;g__BOLA868;s__
ASV302	0	0	0	3.46566e-05	k__Chloroplastida;p__Klebsormidiophyceae;c__unidentified_Klebsormidiophyceae;o__Klebsormidiales;f__unidentified_Klebsormidiales;g__Klebsormidium;s__Klebsormidium_flaccidum
ASV303	0	0	0	3.46566e-05	k__Rhizaria;p__Cercozoa
ASV304	0	0	0	1.73283e-05	k__Animalia;p__Arthropoda;c__Maxillopoda;o__Cyclopoida;f__unidentified_Cyclopoida;g__unidentified_Cyclopoida
ASV305	0	0	0	3.46566e-05	k__Chloroplastida;p__unidentified_Chloroplastida;c__Chlorophyceae
ASV306	0	0	0	5.1985e-05	k__Animalia;p__Arthropoda
ASV307	0	0	0	1.73283e-05	k__Animalia;p__Arthropoda;c__Maxillopoda;o__Cyclopoida;f__unidentified_Cyclopoida;g__unidentified_Cyclopoida
ASV308	0	0	0	3.46566e-05	k__Animalia;p__Arthropoda;c__Maxillopoda
ASV309	0	0	0	5.1985e-05	k__Animalia;p__Arthropoda;c__Maxillopoda;o__Cyclopoida;f__unidentified_Cyclopoida;g__unidentified_Cyclopoida
ASV310	0	0	0	3.46566e-05	k__Animalia;p__Nematozoa;c__Enoplea;o__Triplonchida;f__unidentified_Triplonchida;g__unidentified_Triplonchida;s__Epitobrilus_stefanskii
ASV311	0	0	0	3.46566e-05	k__Animalia
ASV312	0	0	0	1.73283e-05	k__Animalia;p__Arthropoda
ASV313	0	0	0	5.1985e-05	k__Animalia;p__Arthropoda
ASV314	0	0	0	6.93133e-05	k__Animalia;p__Arthropoda
ASV315	0	0	0	1.73283e-05	k__Animalia;p__Nematozoa;c__Enoplea;o__Triplonchida;f__unidentified_Triplonchida;g__unidentified_Triplonchida;s__Epitobrilus_stefanskii
ASV316	0	0	0	5.1985e-05	k__Animalia;p__Arthropoda;c__Maxillopoda;o__Calanoida;f__unidentified_Calanoida;g__unidentified_Calanoida
ASV317	0	0	0	1.73283e-05	k__Alveolata;p__Dinoflagellata;c__Dinophyceae;o__unidentified_Dinophyceae;f__Thoracosphaeraceae;g__Pfiesteria
ASV318	0	0	0	3.46566e-05	k__Alveolata;p__Ciliophora;c__Intramacronucleata;o__Litostomatea;f__Haptoria
ASV319	0	0	0	1.73283e-05	k__Animalia;p__Arthropoda;c__Maxillopoda
ASV320	0	0	0	3.46566e-05	Unassigned
ASV321	0	0	0	3.46566e-05	k__Chloroplastida;p__unidentified_Chloroplastida;c__Chlorophyceae;o__Chlamydomonadales;f__unidentified_Chlamydomonadales;g__Protosiphon;s__Protosiphon_sp_QUCCCM75
ASV322	0	0	0	1.73283e-05	k__Animalia;p__Annelida;c__Clitellata;o__Haplotaxida;f__unidentified_Haplotaxida;g__unidentified_Haplotaxida
ASV323	0	0	0	3.46566e-05	k__Fungi;p__;c__;o__;f__;g__;s__
ASV324	0	0	0	1.73283e-05	k__Fungi
ASV325	0	0	0	3.46566e-05	k__Animalia;p__Nematozoa;c__Enoplea;o__unidentified_Enoplea;f__unidentified_Enoplea;g__unidentified_Enoplea
ASV326	0	0	0	1.73283e-05	k__Amoebozoa;p__unidentified_Amoebozoa;c__Tubulinea;o__;f__;g__;s__
ASV327	0	0	0	5.1985e-05	k__Fungi
ASV328	0	0	0	1.73283e-05	k__Fungi;p__Cryptomycota;c__;o__;f__;g__;s__
ASV329	0	0	0	1.73283e-05	k__Rhizaria;p__Cercozoa
ASV330	0	0	0	1.73283e-05	k__Chloroplastida;p__Phragmoplastophyta;c__Embryophyta;o__Solanales;f__unidentified_Solanales;g__Capsicum;s__
ASV331	0	0	0	5.1985e-05	k__Chloroplastida;p__unidentified_Chloroplastida;c__Trebouxiophyceae;o__unidentified_Trebouxiophyceae;f__unidentified_Trebouxiophyceae;g__unidentified_Trebouxiophyceae;s__Chlorophyta_sp_QUCCCM69
ASV332	0	0	0	3.46566e-05	k__Alveolata;p__Protalveolata;c__Perkinsidae;o__A31;f__;g__;s__
ASV333	0	0	0	1.73283e-05	k__Stramenopiles;p__Labyrinthulomycetes;c__unidentified_Labyrinthulomycetes;o__unidentified_Labyrinthulomycetes;f__Amphitraemidae;g__;s__
ASV334	0	0	0	1.73283e-05	Unassigned
ASV335	0	0	0	3.46566e-05	k__Stramenopiles
ASV336	0	0	0	5.1985e-05	k__Fungi;p__Cryptomycota;c__;o__;f__;g__;s__
ASV337	0	0	0	5.1985e-05	Unassigned
ASV338	0	0	0	3.46566e-05	Unassigned
ASV339	0	0	0	3.46566e-05	k__Eukaryota;p__unidentified_Eukaryota;c__Choanoflagellida;o__Codonosigidae;f__unidentified_Codonosigidae;g__Sphaeroeca;s__Sphaeroeca_leprechaunica
ASV340	0	0	0	3.46566e-05	k__Animalia;p__Arthropoda;c__Maxillopoda
ASV341	0	0	0	3.46566e-05	k__Animalia;p__Nematozoa;c__Chromadorea;o__;f__;g__;s__
ASV342	0	0	0	3.46566e-05	k__Rhizaria;p__Cercozoa;c__Cercomonadidae;o__unidentified_Cercomonadidae;f__unidentified_Cercomonadidae;g__Eocercomonas;s__Eocercomonas_tribula
ASV343	0	0	0	1.73283e-05	k__Rhizaria;p__Cercozoa
ASV344	0	0	0	1.73283e-05	k__Stramenopiles;p__Bicosoecida;c__unidentified_Bicosoecida;o__unidentified_Bicosoecida;f__unidentified_Bicosoecida;g__Bicosoeca;s__Bicosoeca_petiolata
ASV345	0	0	0	5.1985e-05	k__Chloroplastida;p__Phragmoplastophyta;c__Embryophyta
ASV346	0	0	0	1.73283e-05	k__Animalia;p__Arthropoda;c__Maxillopoda;o__Calanoida;f__unidentified_Calanoida;g__unidentified_Calanoida
